# Supplementary material for: Molecular Epidemiology of Vancomycin-Resistant Enterococci Bloodstream Infections in Germany: A Population-Based Prospective Longitudinal Study
Source: Microorganisms. 2022 Jan 8;10(1):130. doi: 10.3390/microorganisms10010130 (PMC8777844; doi:10.3390/microorganisms10010130)
Supplement: Supplementary file 1 [file microorganisms-10-00130-s001.zip]

Archive with 3 entries (3 files):
- Moelcular Epidemiology VRE_Supplementary Figure S1.pdf
- Table S1.xlsx
- Table S2.xlsx
