# Supplementary material for: Molecular Epidemiology of Vancomycin-Resistant Enterococci Bloodstream Infections in Germany: A Population-Based Prospective Longitudinal Study
Source: Microorganisms. 2022 Jan 8;10(1):130. doi: 10.3390/microorganisms10010130 (PMC8777844; doi:10.3390/microorganisms10010130)
Supplement: Supplementary file 1 [file microorganisms-10-00130-s001.zip › Table S1.xlsx]

## Sheet: Tabelle1
	TABLE S1 Laboratory network of the NRW vancomycin-resistant enterococci bloodstream infection molecular surveillance programme
	B+V Laborzentrum GmbH Paderborn
	Bergmannsheil Bochum
	Dr. med. Th. Rieger/B. Hornei Evangelisches Krankenhaus Oberhausen
	Eurofins MVZ Medizinisches Labor GmbH (Standort Iserlohn)
	Eurofins MVZ Medizinisches Labor GmbH (Standort Gelsenkirchen)
	Eurofins MVZ Medizinisches Labor GmbH (Standort Siegen)
	Evangelisches Klinikum Bethel Bielefeld
	Helios Klinikum Krefeld
	Hygieneinstitut Siegen
	Institut für Medizinische Laboratoriumsdiagnostik Bochum
	Institut für Laboratoriumsmedizin, Mikrobiologie und Transfusionswesen
	Institut für Medizinische Mikrobiologie, Uniklinik Bonn
	Klinikum Bielefeld
	Klinikum Gütersloh
	Klinikum Lippe GmbH Institut für Mikrobiologie+Hygiene Detmold
	Labor Wisplinghoff Köln
	Medizinische Laboratorien Düsseldorf
	Medizinisches Labor Wahl Lüdenscheid
	Mikrobiologisches Institut Uniklinik Düsseldorf
	MVZ Diamedis GmbH Bielefeld
	MVZ Dr. Eberhard und Partner Dortmund
	MVZ Dr. Stein/Velbert Labor Aprath
	MVZ Labor Aachen
	MVZ Labor Münster Dr. Löer, Prof. Cullen
	MVZ Leverkusen KH Merheim
	MVZ Synlab Leverkusen
	St. Johannes Hospital Dortmund
	Überörtliche Gemeinschachftspraxis Plogmann-Pietsch Gelsenkirchen
	Universitätsklinikum Münster
	Uniklinik RWTH Aachen LDZ MVZ Dr. Stein + Kollegen
	ZLM-Zentrum für Laboratoriumsmedizin und Mikrobiologie Essen
