# Supplementary material for: Molecular Epidemiology of Vancomycin-Resistant Enterococci Bloodstream Infections in Germany: A Population-Based Prospective Longitudinal Study
Source: Microorganisms. 2022 Jan 8;10(1):130. doi: 10.3390/microorganisms10010130 (PMC8777844; doi:10.3390/microorganisms10010130)
Supplement: Supplementary file 1 [file microorganisms-10-00130-s001.zip › Table S2.xlsx]

## Sheet: VRE_Gesamttabelle_NRW_BK
Laufende Nummer	Einsender	Labornummer des einsendenden Labors	Labornummer als Sample ID in Seqsphere	Labornummer intern (IFH)	Datum des Probeneingangs	Geburtsmonat und -jahr des Patienten	Geburtsmonat und -jahr des Patienten für LZG	Geschlecht des/der Patienten-in	Initialien des/der Patienten-in	Alter des/der Patienten-in	Alter für Auswertung	für das einsendende KH zuständige GA (Stadt bzw. Kreise)	für Auswertung UKM: Name der Stadt für einsendendes KH zuständige GA	zuständiges GA für Wohnort des Patienten	für Auswertung UKM: Name der Stadt für GA Patientenwohnort	PLZ Wohnort des Patienten	KH oder Wohnort in NRW	Material	Monat	Jahr	MLST ST (CC)	Resistenzgen (vanA/vanB)	Weitere Glykopeptidresistenzen	ggf. weitere Typisierung	Datum Abschluss der Analyse	Auswertung	Anforderung von Porto (ja/nein)	Rechnung gestellt	sonstiges
1	Evangelisches Klinikum Bethel Bielefeld	60308877-80	6030887780	NGS13056	2018-09-27	01/1951	01/51	f	J.D.	24741	67	Bielefeld	Bielefeld	Bielefeld	Bielefeld	336	NRW	BK	September 2018	2018	ST117	vanB			2018-12-05	ja	nein
2	Klinikum Bielefeld	347838	347838	NGS13490	2018-11-29	03/1948	03/48	m	Sch.,U.	1970-09-29	70	Bielefeld	Bielefeld	Bielefeld	Bielefeld	336	NRW	BK	November 2018	2018	ST117	vanB			2019-01-17	ja	nein
3	Klinikum Bielefeld	348914	348914	NGS13693	2019-01-04	01/1968	01/68	f	R.J.	18631	51	Bielefeld	Bielefeld	Bielefeld	Bielefeld	336	NRW	BK	January 2019	2019	ST78	vanA			2019-02-19	ja	ja
4	Klinikum Bielefeld	341736	341736	NGS14238	2019-03-05	01/1940	01/40	m	M.H.	1979-03-04	79	Bielefeld	Bielefeld	Bielefeld	Bielefeld	336	NRW	BK	March 2019	2019	ST117	vanB			2019-04-08	ja	ja
5	Evangelisches Klinikum Bethel Bielefeld	52365568	52365568	NGS14266	2019-03-07	08/1950	08/50	f	R.D.	25055	68	Bielefeld	Bielefeld	Bielefeld	Bielefeld	337	NRW	BK	March 2019	2019	ST117	vanB			2019-04-08	ja	ja
6	Evangelisches Klinikum Bethel Bielefeld	60391080-80	6039108080	NGS14571	2019-04-25	03/1938	03/38	m	R.K.	29640	81	Bielefeld	Bielefeld	Bielefeld	Bielefeld	336	NRW	BK	April 2019	2019	ST117	vanB			2019-05-20	ja	nein
7	Evangelisches Klinikum Bethel	60394239	60394239	NGS14621	2019-05-06	03/1939	03/39	m	K.J.	29286	80	Bielefeld	Bielefeld	Bielefeld	Bielefeld	337	NRW	BK	May 2019	2019	ST117	vanB			2019-06-13	ja	nein
8	Evangelisches Klinikum Bethel	60405089	60405089	NGS14824	2019-05-31	03/1938	03/38	f	B.W.	29676	81	Bielefeld	?	Bielefeld	Bielefeld	337	NRW	BK	May 2019	2019	ST117	vanB			2019-07-03	ja	ja
9	Klinikum Bielefeld	346637	346637	NGS15628	2019-09-10	06/1958	06/58	m	G.U.	22381	61	Bielefeld	Bielefeld	Kreis Gütersloh	Gütersloh	338	NRW	BK	September 2019	2019	ST117	vanB			2019-10-10	ja	nein
10	Evangelisches Klinikum Bethel	60460632	60460632	NGS15956	2019-10-21	01/1967	01/67	m	K.T.	#REF!	52	Bielefeld	Bielefeld	Bielefeld	Bielefeld	336	NRW	BK	October 2019	2019	ST117	vanB			2019-12-12	ja	ja
11	Evangelisches Klinikum Bethel	60463135	60463135	NGS16062	2019-11-04	03/1937	03/37	m	M.E.	1982-09-04	82	Bielefeld	Bielefeld	Kreis Recklinghausen	Bielefeld	337	NRW	BK	November 2019	2019	ST117	vanB			2019-12-12	ja	ja
12	IML Bochum	815020	815020	NGS 04974	2016-01-28	09/1982	09/82	m	Z.B.	1933-05-28	33	Bochum	Bochum	Bochum	Bochum	448	NRW	BK	January 2016	2016	ST117	vanA	vanZ	nein	2016-03-22	ja	ja
13	IML Bochum	811926	811926	NGS 04990	2016-02-01	08/1949	08/49	m	H.-W.,S.	1966-07-02	66	Bochum	Bochum	Bochum	Bochum	448	NRW	BK	February 2016	2016	ST17	vanA		nein	2016-03-02	ja
14	IML Bochum	820167	820167	NGS 05033	2016-02-10	12/1952	12/52	f	P.B.	1963-03-11	63	Bochum	Bochum	Bochum	Bochum	448	NRW	BK	February 2016	2016	ST80	vanA		nein	2016-03-02	ja	nein
15	IML Bochum	836518	836518	NGS0 5184	2016-03-15	09/1952	09/52	m	J.,H.	1963-07-14	63	Bochum	Bochum	Bochum	Bochum	448	NRW	Liquor	March 2016	2016	ST117	vanA	vanZ	nein	2016-04-15	ja	ja
16	IML Bochum	900760	900760	NGS 06189	2016-08-15	08/1941	08/41	m	A.M.	1975-01-14	75	Bochum	Bochum	Bochum	Bochum	448	NRW	BK	August 2016	2016	ST117	vanA	vanZ	nein	2016-08-25	ja
17	IML Bochum	913000	913000	NGS 06451	2016-09-14	07/1952	07/52	m	J.,K.	1964-03-15	64	Bochum	Bochum	Bochum	Bochum	448	NRW	BK	September 2016	2016	ST117	vanA	vanz	nein	2016-11-24	ja	nein
18	IML Bochum	914833	914833	NGS 06585	2016-09-20	06/1954	06/54	f	D.,U.	1962-04-21	62	Bochum	Bochum	Dortmund	Dortmund	443	NRW	BK	September 2016	2016	ST117	vanB		nein	2016-11-24	ja	nein
19	IML Bochum	925112	925112	NGS 06839	2016-10-13	05/1957	05/57	m	K.,J.	1959-06-14	59	Bochum	Bochum	Essen	Essen	451	NRW	BK	October 2016	2016	ST117	vanA	vanz	nein	2016-12-01	ja	nein
20	IML Bochum	50002548	50002548	NGS 06995	2016-11-07	01/1961	01/61	m	W.,H.-W.	1955-11-06	55	Bochum	Bochum	Kreis Unna	Unna	591	NRW	BK	November 2016	2016	ST117	vanB		nein	2106-12-01	ja	nein
21	IML Bochum	50008107	50008107	NGS 07566	2016-12-07	07/1941	07/41	f	K.,M.	1975-06-08	75	Bochum	Bochum	Bochum	Bochum	448	NRW	BK	December 2016	2016	ST117	vanB		nein	2016-12-15	ja	ja
22	IML Bochum	BK30382	BK30382	NGS 07569	2016-12-08	07/1941	07/41	f	K.M.	1975-06-09	75	Bochum	Bochum	Bochum	Bochum	448	NRW	BK	December 2016	2016	ST117	vanB		nein	2017-01-18	ja
23	IML Bochum	10045653	10045653	NGS07872	2017-01-17	05/1963	05/63	m	J.M.	1953-09-18	53	Bochum	Bochum	Bochum	Bochum	447	NRW	BK	January 2017	2017	ST117	vanB		nein	2017-01-25	ja
24	IML Bochum	50015145	50015145	NGS07941	2017-01-27	05/1943	05/43	f	K.I.	1973-09-28	73	Bochum	Bochum	Düsseldorf	Düsseldorf	405	NRW	BK	January 2017	2017	ST117	vanB		nein	2017-02-15	ja
25	Bergmannsheil Bochum	B92560152300	B92560152300	NGS08442	2017-03-16	07/1955	07/55	f	E.G.	1961-09-15	61	Bochum	Bochum	Mönchengladbach	Mönchengladbach	441	NRW	BK	March 2017	2017	ST117	vanB		nein	2017-04-06	ja
26	IML Bochum	50024935	50024935	NGS08484	2017-03-22	08/1952	08/52	m	G.M.	1964-08-20	64	Bochum	Bochum	Bochum	Bochum	447	NRW	BK	March 2017	2017	ST117	vanB		nein	2017-04-06	ja
27	Überörtl. Gemeinsch.-Praxis Plogmann-Pietsch Gelsenkirchen	50119641	50119641	NGS08551	2017-04-04	04/1941	04/41	m	F.R.	1976-01-03	76	Bochum	Bochum	Bochum	Bochum	448	NRW	BK	April 2017	2017	ST117	vanB		nein	2017-04-25	ja
28	IML Bochum	50028083	50028083	NGS08601	2017-04-10	05/1951	05/51	m	M.R.	1965-12-10	65	Bochum	Bochum	Kreis Recklinghausen	Recklinghausen	456	NRW	BK	April 2017	2017	ST117	vanB		nein	2017-05-16	ja
29	IML Bochum	50033873	50033873	NGS08822	2017-05-18	04/1968	04/68	m	F.W.	1949-02-15	49	Bochum	Bochum	Bochum	Bochum	448	NRW	BK	May 2017	2017	ST117	vanB		nein	2017-06-13	ja
30	IML Bochum	20035528	20035528	NGS08988	2017-06-13	08/1937	08/37	f	B.I.	1979-11-12	79	Bochum	Bochum	Bochum	Bochum	448	NRW	BK	June 2017	2017	ST117	vanB			2017-08-10	ja
31	IML Bochum	50039842	50039842	NGS09055	2017-06-26	10/1938	10/38	m	S.W.	1978-09-25	78	Bochum	Bochum	Kreis Unna	Unna	591	NRW	BK	June 2017	2017	ST117	vanB			2017-08-10	ja
32	IML Bochum	50044900	50044900	NGS09292	2017-07-28	09/1941	09/41	m	B.L.	1975-11-26	75	Bochum	Bochum	Ennepe-Ruhr-Kreis	Schwelm	455	NRW	BK	July 2017	2017	ST117	vanB			2017-08-15	ja
33	IML Bochum	10086292	10086292	NGS09549	2017-08-29	05/1937	05/37	f	R.V.	1980-04-29	80	Bochum	Bochum	Oberhausen	Oberhausen	460	NRW	BK	August 2017	2017	ST117	vanB			2017-10-04	ja
34	IML Bochum	50052278	50052278	NGS09629	2017-09-12	09/1926	09/26	m	C.E.	1991-01-11	91	Bochum	Bochum	Bochum	Bochum	448	NRW	BK	September 2017	2017	ST117	vanB			2017-10-16	ja
35	IML Bochum	50055833	50055833	NGS09771	2017-10-06	10/1952	10/52	f	S.K.	1965-01-04	65	Bochum	Bochum	Kreis Recklinghausen	Recklinghausen	457	NRW	BK	October 2017	2017	ST117	vanB			2017-11-03	ja
36	IML Bochum	10094408	10094408	NGS09782	2017-10-10	11/1932	11/32	f	W.W.	1984-12-08	84	Bochum	Bochum	Bochum	Bochum	448	NRW	BK	October 2017	2017	ST117	vanB			2017-11-08	ja
37	IML Bochum	50056900	50056900	NGS09793	2017-10-11	02/1936	02/36	f	B.U.	1981-09-09	81	Bochum	Bochum	Bochum	Bochum	448	NRW	BK	October 2017	2017	ST117	vanB			2017-11-03	ja
38	Bergmannsheil Bochum	B3794	B3794	NGS09938	2017-10-24	09/1961	09/61	f	S.G.	1956-02-22	56	Bochum	Bochum	Köln	Köln	509	NRW	BK	October 2017	2017	ST80	vanB			2017-11-21	ja
39	IML Bochum	1042915	1042915	NGS 10704	2018-01-19	05/1970	05/70	m	B.F.	17430	47	Bochum	Unbekannt	Kreis Recklinghausen	Recklinghausen	457	NRW	BK	Januar 2018	2018	ST117	vanB			2018-02-14	ja
40	IML Bochum	1042620	1042620	NGS 10705	2018-01-19	06/1936	06/36	m	W.F.	29817	81	Bochum	Unbekannt	Bochum	Bochum	448	NRW	BK	Januar 2018	2018	ST117	vanB			2018-02-14	ja
41	IML Bochum	BK1722	BK1722	NGS10731	2018-01-22	09/1939	09/39	f	F.B.	28633	78	Bochum	Bochum	Bochum	Bochum	447	NRW	BK	Januar 2018	2018	ST117	vanB			2018-02-21	ja
42	IML Bochum	50079781	50079781	NGS10956	2018-02-26	12/1967	12/67	m	P.I.	18350	50	Bochum	Bochum	Ennepe-Ruhr-Kreis	Schwelm	584	NRW	BK	Februar 2018	2018	ST117	vanB			2018-04-24	ja
43	IML Bochum	50079782	50079782	NGS10983	2018-02-26	04/1944	04/44	m	P.F.	26994	73	Bochum	Bochum	Bochum	Bochum	448	NRW	BK	Februar 2018	2018	ST117	vanB			2018-03-22	ja
44	Überörtl. Gemeinsch.-Praxis Plogmann-Pietsch Gelsenkirchen	50188722	50188722	NGS11158	2018-03-16	05/1944	05/44	m	A.A.	26982	73	Bochum	Bochum	Bochum	Bochum	448	NRW	BK	März 2018	2018	ST78	vanB			2018-04-13	ja
45	IML Bochum	10141220	10141220	NGS11263	2018-03-28	12/1948	12/48	m	S.,K.-D.	25319	69	Bochum	Bochum	Bochum	Bochum	448	NRW	BK	März 2018	2018	ST117	vanB			2018-04-13	ja
46	IML Bochum	1057188	1057188	NGS11350	2018-04-10	01/1956	01/56	m	R.K.	22745	62	Bochum	Bochum	Bochum	Bochum	447	NRW	BK	April 2018	2018	ST117	vanB			2018-04-19	ja
47	MVZ Dr. Eberhard und Partner Dortmund	18105168	18105168	NGS11395	2018-04-16	10/1975	10/75	m	M.W.	15538	42	Bochum	Bochum	Bochum	Bochum	447	NRW	BK	April 2018	2018	ST117	vanB			2018-05-07	ja
48	Überörtl. Gemeinsch.-Praxis Plogmann-Pietsch Gelsenkirchen	50189656	50189656	NGS11439	2018-04-18	02/1938	02/38	f	S.H.	29296	80	Bochum	Bochum	Bochum	Bochum	448	NRW	BK	April 2018	2018	ST117	vanB			2018-05-07	ja
49	MVZ Dr. Eberhard und Partner Dortmund	18131029	18131029	NGS11700	2018-05-15	01/1966	01/66	m	B.R.	19127	52	Bochum	Bochum	Bochum	Bochum	447	NRW	BK	Mai 2018	2018	ST117	vanB			2018-05-28	ja
50	IML Bochum	1065443	1065443	NGS11890	2018-06-06	07/1936	07/36	m	S.F.	29925	81	Bochum	Bochum	Bochum	Bochum	448	NRW	BK	Juni 2018	2018	ST117	vanB			2018-06-19	ja
51	IML Bochum	20060202	20060202	NGS12180	2018-07-03	04/1959	04/59	m	K.R.	21643	59	Bochum	Bochum	Bochum	Bochum	448	NRW	BK	Juli 2018	2018	ST117	vanB			2018-08-13	ja
52	IML Bochum	50102384	50102384	NGS12194	2018-07-05	01/1937	01/37	m	S.L.	29770	81	Bochum	Bochum	Märkischer Kreis	Lüdenscheid	586	NRW	BK	Juli 2018	2018	ST117	vanB			2018-08-13	ja
53	IML Bochum	10181865	10181865	NGS12447	2018-09-02	03.1931	1931-03-01	m	W.H.	11414	31	Bochum	Bochum	Märkischer Kreis	Lüdenscheid	586	NRW	BK	September 2018	2018	ST117	vanB			2018-09-05	ja
54	IML Bochum	20064843	20064843	NGS12789	2018-09-10	10/1948	10/48	f	V.G.	25546	69	Bochum	Bochum	Bochum	Bochum	448	NRW	BK	September 2018	2018	ST80	vanB			2018-10-22	ja
55	IML Bochum	20065506	20065506	NGS13025	2018-09-21	07/1939	1939-07-01	m	W.S.	28937	79	Bochum	Unbekannt	Ennepe-Ruhr-Kreis	Schwelm	455	NRW	BK	September 2018	2018	ST117	vanB			2018-12-05	ja
56	IML Bochum	1078862	1078862	NGS13051	2018-09-26	03/1945	03/45	m	M.P.	26872	73	Bochum	Unbekannt	Märkischer Kreis	Lüdenscheid	587	NRW	BK	September 2018	2018	ST117	vanB			2018-12-05	ja
57	Überörtl. Gemeinsch.-Praxis Plogmann-Pietsch Gelsenkirchen	50228893	50228893	NGS13169	2018-10-16	02/1935	02/35	f	H.W.	30573	83	Bochum	Bochum	Bochum	Bochum	448	NRW	BK	Oktober 2018	2018	ST612	vanA			2019-01-24	ja
58	IML Bochum	20067985	20067985	NGS13321	2018-11-06	02/1936	02/36	f	H.R.	30229	82	Bochum	Bochum	Bochum	Bochum	448	NRW	BK	November 2018	2018	ST117	vanB			2018-12-05	ja
59	IML Bochum	10215233	10215233	NGS13389	2018-11-12	18264	01/50	m	R.H.	25152	68	Bochum	Bochum	Bochum	Bochum	448	NRW	BK	November 2018	2018	ST117	vanB			2019-01-03	ja
60	IML Bochum	20073565	20073565	NGS13900	2019-01-29	09/1962	09/62	m	K.N.	20604	56	Bochum	Bochum	Bochum	Bochum	448	NRW	BK	January 2019	2019	ST117	vanA			2019-03-14	ja
61	Überörtl. Gemeinsch.-Praxis Plogmann-Pietsch Gelsenkirchen	50249646	50249646	NGS14091	2019-02-15	02/1942	02/42	m	R.D.	28138	62	Bochum	Bochum	Bochum	Bochum	448	NRW	BK	February 2019	2019	ST80	vanA			2019-03-14	ja
62	IML Bochum	40248012	40248012	NGS14106	2019-02-19	02/1944	02/44	m	F.E.	27412	75	Bochum	Bochum	Hamm	Hamm	590	NRW	BK	February 2019	2019	ST117	vanB			2019-03-27	ja
63	IML Bochum	10248486	10248486	NGS14148	2019-02-25	02/1956	02/56	m	A.M.	23035	63	Bochum	Bochum	Märkischer Kreis	Lüdenscheid	586	NRW	BK	February 2019	2019	ST117	vanB			2019-04-08	ja
64	IML Bochum	50143221	50143221	NGS14180	2019-02-27	07/1927	07/27	f	T.T.	33479	91	Bochum	?	Bochum	Bochum	448	NRW	BK	February 2019	2019	ST80	vanA			2019-04-08	ja
65	IML Bochum	50143008	50143008	NGS14181	2019-02-27	04/1942	04/42	m	L.K.	28091	76	Bochum	?	Bochum	Bochum	448	NRW	BK	February 2019	2019	ST117	vanB			2019-04-08	ja
66	IML Bochum	10258610	10258610	NGS14344	2019-03-20	06/1938	06/38	f	H.M.	29512	80	Bochum	Bochum	Rhein-Kreis Neuss	Neuss	414	NRW	BK	March 2019	2019	ST117	vanB			2019-04-15	ja
67	IML Bochum	50148153	50148153	NGS14380	2019-03-25	04/1996	04/96	m	W.,M.-D.	8393	22	Bochum	Bochum	Hochsauerlandkreis	Meschede	598	NRW	BK	March 2019	2019	ST117	vanB			2019-04-18	ja
68	IML Bochum	20079463	20079463	NGS14540	2019-04-17	12/1945	12/45	f	Z.U.	26800	73	Bochum	Bochum	Märkischer Kreis	Lüdenscheid	586	NRW	BK	April 2019	2019	ST117	vanB			2019-05-09	ja
69	IML Bochum	20080338	20080338	NGS14619	2019-05-03	11/1948	11/48	f	M.K.	25750	70	Bochum	Bochum	Bochum	Bochum	448	NRW	BK	May 2019	2019	ST117	vanB			2019-06-13	ja
70	IML Bochum	50157215	50157215	NGS14737	2019-05-17	08/1946	08/46	m	B.K.	26587	72	Bochum	Bochum	Ennepe-Ruhr-Kreis	Schwelm	455	NRW	BK	May 2019	2019	ST117	vanB			2019-07-03	ja
71	IML Bochum	50159738	50159738	NGS14838	2019-06-04	09/1939	09/39	m	N.S.	29131	79	Bochum	Bochum	Bochum	Bochum	448	NRW	BK	June 2019	2019	ST117	vanB			2019-07-03	ja
72	IML Bochum	10288319	10288319	NGS14895	2019-06-13	04/1929	04/29	m	N.H.	32945	90	Bochum	Bochum	Bochum	Bochum	447	NRW	BK	June 2019	2019	ST117	vanB			2019-07-11	ja
73	IML Bochum	20087863	20087863	NGS15468	2019-08-22	12/1935	12/35	m	K.W.	30580	83	Bochum	Bochum	Bochum	Bochum	448	NRW	BK	August 2019	2019	ST117	vanB			2019-10-10	ja
74	IML Bochum	50182580	50182580	NGS15918	2019-10-15	08/1972	08/72	m	H.M.	#REF!	47	Bochum	Bochum	Recklinghausen	Recklinghausen	457	NRW	BK	October 2019	2019	ST117	vanB			2019-12-12	ja
75	IML Bochum	50183701	50183701	NGS15957	2019-10-21	06/1943	06/43	m	W.H.	#REF!	76	Bochum	Bochum	Bottrop	Bottrop	462	NRW	BK	October 2019	2019	ST117	vanB			2019-12-12	ja
76	IML Bochum	20093562	20093562	NGS16123	2019-11-12	09/1954	09/54	m	W.R.	#REF!	65	Bochum	Bochum	Bochum	Bochum	448	NRW	BK	November 2019	2019	ST117	vanB			2019-12-12	ja
77	IML Bochum	50190936	50190936	NGS16305	2019-11-29	10/1948	10/48	f	H.B.	#REF!	71	Bochum	Bochum	Kreis Soest	Soest	594	NRW	BK	November 2019	2019	ST117	vanB			2020-01-02	ja
78	Institut für Medizinische Mikrobiologie, Uniklinik Bonn	16-B25824	16B25824	NGS 07500	2016-12-08	05/1982	05/82	m	C.M.	1934-08-09	34	Bonn	Bonn	Rhein-Erft-Kreis	Bergheim	503	NRW	BK	December 2016	2016	ST262	vanA	vanz	nein	2016-12-15	ja
79	Mikrobiologisches Institut Uniklinik Düsseldorf	16-B27075	16B27075	NGS07645	2016-12-23	08/1940	08/40	m	H.K.	1976-05-23	76	Bonn	Bonn	Oberbergischer Kreis	Gummersbach	516	NRW	BK	December 2016	2016	ST262	vanA	vanz	nein	2017-01-18	ja
80	Institut für Medizinische Mikrobiologie, Uniklinik Bonn	17-B738	17B738	NGS07853	2017-01-16	07/1942	07/42	f	M.S.	1974-07-18	74	Bonn	Bonn	Rhein-Sieg-Kreis	Siegburg	533	NRW	BK	January 2017	2017	ST78	vanA		nein	2017-02-08	ja
81	MVZ Synlab Leverkusen	71041278	71041278	NGS08441	2017-03-16	03/1936	03/36	m	B.F.	1981-01-14	81	Bonn	Bonn	Bonn	Bonn	531	NRW	BK	March 2017	2017	ST192	vanB		nein	2017-04-07	ja
82	Institut für Medizinische Mikrobiologie, Uniklinik Bonn	17-B10800	17B10800	NGS08864	2017-05-24	08/1941	08/41	f	H.R.	1975-10-23	75	Bonn	Bonn	Nicht NRW	Nicht NRW	535	NRW	BK	May 2017	2017	ST117	vanB		nein	2017-06-13	ja
83	Institut für Medizinische Mikrobiologie, Uniklinik Bonn	17-B12473	17B12473	NGS08980	2017-06-12	03/1932	03/32	m	C.O.	1985-04-12	85	Bonn	Bonn	Bonn	Bonn	531	NRW	BK	June 2017	2017	ST117	vanB			2017-08-10	ja
84	Institut für Medizinische Mikrobiologie, Uniklinik Bonn	17-B14577	17B14577	NGS09166	2017-07-06	04/1947	04/47	f	R.S.	1970-04-06	70	Bonn	Bonn	Kreis Euskirchen	Euskirchen	538	NRW	BK	July 2017	2017	ST80	vanB			2017-08-10	ja
85	Institut für Medizinische Mikrobiologie, Uniklinik Bonn	17-B14571	17B14571	NGS09179	2017-07-10	11/1959	11/59	m	W.O.	1957-09-08	57	Bonn	Bonn	Rhein-Sieg-Kreis	Siegburg	536	NRW	BK	July 2017	2017	ST17	vanB			2017-08-10	ja
86	Institut für Medizinische Mikrobiologie, Uniklinik Bonn	17-B18012	17B18012	NGS09447	2017-08-17	11/1959	11/59	m	O.W.	1957-10-16	57	Bonn	Bonn	Rhein-Sieg-Kreis	Siegburg	536	NRW	BK	August 2017	2017	ST17	vanB			2017-08-29	ja
87	Institut für Medizinische Mikrobiologie, Uniklinik Bonn	17-B17694	17B17694	NGS09448	2017-08-17	02/1954	02/54	f	S.H.	1963-07-16	63	Bonn	Bonn	Bonn	Bonn	531	NRW	BK	August 2017	2017	ST80	vanB			2017-08-29	ja
88	MVZ Synlab Leverkusen	7324330	7324330	NGS09472	2017-08-21	02/1939	02/39	f	B.R.	1978-07-20	78	Bonn	Bonn	Bonn	Bonn	531	NRW	BK	August 2017	2017	ST117	vanB			2017-09-06	ja
89	Institut für Medizinische Mikrobiologie, Uniklinik Bonn	17-B20142	17B20142	NGS09668	2017-09-18	08/1952	08/52	m	AS, MS	1965-02-16	65	Bonn	Bonn	Nicht NRW	Nicht NRW	nicht NRW	NRW	BK	September 2017	2017	ST787	vanA			2017-10-16	ja
90	Wisplinghoff Köln	BK82054;AF86450619	BK82054	NGS12175	2018-07-03	11/1950	11/50	m	W.K.	24716	67	Bonn	Bonn	Rhein-Kreis Neuss	Neuss	415	NRW	BK	Juli 2018	2018	ST117	vanB			2018-08-13	ja
91	Wisplinghoff Köln	BK85656;AF86453173	BK85656	NGS12325	2018-07-18	08/1937	08/37	m	K.K.	29571	80	Bonn	Bonn	Bonn	Bonn	532	NRW	BK	Juli 2018	2018	ST117	vanB			2018-08-13	ja
92	MVZ Synlab Leverkusen	83030616	83030616	NGS12432	2018-07-31	03/1935	03/35	m	M.G.	30468	83	Bonn	Bonn	Bonn	Bonn	532	NRW	BK	Juli 2018	2018	ST80	vanB			2018-08-27	ja
93	Wisplinghoff Köln	BK2725;AF900426085	BK2725	NGS12457	2018-08-06	05/1935	05/35	m	G.O.	30413	83	Bonn	Bonn	Rhein-Sieg-Kreis	Siegburg	533	NRW	BK	August 2018	2018	ST117	vanB			2018-09-05	ja
94	Wisplinghoff Köln	AF86496002;BK51641	BK51641	NGS13526	2018-12-03	02/1938	02/38	m	A.W.	29525	80	Bonn	Bonn	Rhein-Sieg-Kreis	Siegburg	533	NRW	BK	Dezember 2018	2018	ST117	vanB			2019-01-21	ja
95	Wisplinghoff Köln	AF86417654; BK9944	BK9944	NGS13993	2019-02-06	10/1938	10/38	f	K.N.	29348	50	Bonn	Bonn	Bonn	Bonn	531	NRW	BK	February 2019	2019	ST117	vanB			2019-03-14	ja
96	Wisplinghoff Köln	BK64864	BK64864	NGS14702	2019-05-15	09/1964	09/64	m	B.R.	19979	54	Bonn	Bonn	Rhein-Sieg-Kreis	Siegburg	533	NRW	BK	May 2019	2019	ST117	vanB			2019-07-11	ja
97	Überörtl. Gemeinsch.-Praxis Plogmann-Pietsch Gelsenkirchen	50179416	50179416	NGS10911	2018-02-16	11/1947	11/47	m	G.R.	25675	70	Bottrop	Bottrop	Bottrop	Bottrop	462	NRW	BK	Februar 2018	2018	ST117	vanB			2018-03-07	ja
98	Überörtl. Gemeinsch.-Praxis Plogmann-Pietsch Gelsenkirchen	50240546	50240546	NGS13619	2018-12-18	02/1939	02/39	m	R.H.	29175	79	Bottrop	Bottrop	Gelsenkirchen	Gelsenkirchen	458	NRW	BK	Dezember 2018	2018	ST117	vanB			2019-02-19	ja
99	Überörtl. Gemeinsch.-Praxis Plogmann-Pietsch Gelsenkirchen	50266595	50266595	NGS14554	2019-04-24	07/1960	07/60	m	S.H.	21481	58	Bottrop	Bottrop	Bottrop	Bottrop	462	NRW	BK	April 2019	2019	ST117	vanB			2019-05-20	ja
100	Eurofins Laborbetriebsgesellschaft Gelsenkirchen	50291938	50291938	NGS15757	2019-09-23	08/1934	08/34	m	B.H.	31099	85	Bottrop	Bottrop	Nicht bekannt	Nicht bekannt	?	NRW	BK	September 2019	2019	ST80	vanA			2019-10-24	ja
101	Eurofins Laborbetriebsgesellschaft Gelsenkirchen	50309562	50309562	NGS16259	2019-11-25	04/1950	04/50	f	E.U.	#REF!	69	Bottrop	Bottrop	Essen	Essen	451	NRW	BK	November 2019	2019	ST80	vanA			2019-12-12	ja
102	Institut für Laboratoriumsmedizin, Mikrobiologie und Transfusionswesen	10685945	10685945	NGS 05158	2016-03-10	10/1933	10/33	m	W.R.	1982-06-09	82	Dortmund	Dortmund	Ennepe-Ruhr-Kreis	Schwelm	582	NRW	BK	March 2016	2016	ST117	vanB		nein	2016-03-22	ja
103	Laborbetriebsgesellschaft Dr. Dirkes_Kersting Iserlohn	50753935	50753935	NGS 05250	2016-03-29	05/1929	05/29	f	A.T.	1986-11-28	86	Dortmund	Dortmund	Kreis Unna	Unna	591	NRW	BK	March 2016	2016	ST117	vanB		nein	2016-05-04	ja
104	Laborbetriebsgesellschaft Dr. Dirkes_Kersting Iserlohn	50763411	50763411	NGS 05472	2016-05-12	04/1933	04/33	f	M.R.	1983-02-10	83	Dortmund	Dortmund	Dortmund	Dortmund	443	NRW	BK	May 2016	2016	ST117	vanB		nein	2016-05-19	ja
105	St. Johannes Hospital Dortmund	20666050	20666050	NGS 06929	2016-10-27	10/1958	10/58	m	T.R.	1958-01-26	58	Dortmund	Dortmund	Ennepe-Ruhr-Kreis	Schwelm	583	NRW	BK	October 2016	2016	ST117	vanB		nein	2016-12-01	ja
106	Laborbetriebsgesellschaft Dr. Dirkes_Kersting Iserlohn	50801918	50801918	NGS 07382	2016-11-25	06/1929	06/29	m	R.B.	1987-06-26	87	Dortmund	Dortmund	Dortmund	Dortmund	443	NRW	BK	November 2016	2016	ST117	vanB		nein	2016-12-15	ja
107	Laborbetriebsgesellschaft Dr. Dirkes_Kersting Iserlohn	50817869	50817869	NGS08114	2017-02-08	11/1931	11/31	f	M.H.	1985-04-09	85	Dortmund	Dortmund	Nicht bekannt	Nicht bekannt	?	NRW	BK	February 2017	2017	ST117	vanA	vanz	nein	2017-04-06	ja
108	St. Johannes Hospital Dortmund	20759443	20759443	NGS09020	2017-06-19	09/1951	09/51	f	R.A.	1965-10-18	52	Dortmund	Dortmund	Dortmund	Dortmund	443	NRW	BK	June 2017	2017	ST117	vanB			2017-08-10	ja
109	Laborbetriebsgesellschaft Dr. Dirkes_Kersting Iserlohn	80001141	80001141	NGS10387	2017-12-01	08/1933	08/33	m	K.W.	1984-05-01	84	Dortmund	Dortmund	Kreis Recklinghausen	Recklinghausen	445	NRW	BK	December 2017	2017	ST117	vanB			2017-12-28	ja
110	Laborbetriebsgesellschaft Dr. Dirkes_Kersting Iserlohn	80002162	80002162	NGS10519	2017-12-20	05/1951	05/51	m	O.J.	1966-08-21	66	Dortmund	Dortmund	Nicht bekannt	Nicht bekannt	?	NRW	BK	December 2017	2017	ST117	vanB			2018-01-15	ja
111	St. Johannes Hospital Dortmund	20850602	20850602	NGS10624	2018-01-10	03.1944	06/87	m	H.R.	11166	30	Dortmund	Dortmund	Ennepe-Ruhr-Kreis	Schwelm	583	NRW	BK	Januar 2018	2018	ST117	vanA			2018-02-06	ja
112	Laborbetriebsgesellschaft Dr. Dirkes_Kersting Iserlohn	80004026	80004026	NGS10730	2018-01-22	12/1945	12/45	m	O.H.	26350	72	Dortmund	Dortmund	Kreis Soest	Soest	594	NRW	BK	Januar 2018	2018	ST117	vanA			2018-02-21	ja
113	Laborbetriebsgesellschaft Dr. Dirkes_Kersting Iserlohn	80007529	80007529	NGS11072	2018-03-08	43167	03/18	m	K.R.	0	0	Dortmund	Dortmund	Kreis Recklinghausen	Recklinghausen	457	NRW	BK	März 2018	2018	ST117	vanB			2018-04-04	ja
114	Laborbetriebsgesellschaft Dr. Dirkes_Kersting Iserlohn	80008068	80008068	NGS11141	2018-03-14	09/1943	09/43	m	R.F.	27223	74	Dortmund	Dortmund	Kreis Soest	Soest	594	NRW	BK	März 2018	2018	ST117	vanB			2018-04-13	ja
115	Laborbetriebsgesellschaft Dr. Dirkes_Kersting Iserlohn	80011507	80011507	NGS11667	2018-05-14	12/1954	12/54	m	T.H.	23175	63	Dortmund	Dortmund	Kreis Recklinghausen	Recklinghausen	457	NRW	BK	Mai 2018	2018	ST117	vanB			2018-05-23	ja
116	Laborbetriebsgesellschaft Dr. Dirkes_Kersting Iserlohn	80016674	80016674	NGS12438	2018-08-01	04/1940	04/40	f	S.M.	28611	78	Dortmund	Dortmund	Hochsauerlandkreis	Meschede	599	NRW	BK	August 2018	2018	ST117	vanB			2018-09-05	ja
117	St. Johannes Hospital Dortmund	20861460	20861460	NGS13320	2018-11-06	12/1986	12/86	m	U.-H.,J.	11663	31	Dortmund	Dortmund	Dortmund	Dortmund	441	NRW	BK	November 2018	2018	ST117	vanB			2018-12-05	ja
118	Laborbetriebsgesellschaft Dr. Dirkes_Kersting Iserlohn	80024410	80024410	NGS13489	2018-11-29	03/1933	03/33	m	M.J.	31319	85	Dortmund	Dortmund	Kreis Höxter	Höxter	330	NRW	BK	November 2018	2018	ST117	vanB			2019-01-17	ja
119	Laborbetriebsgesellschaft Dr. Dirkes_Kersting Iserlohn	80026221	80026221	NGS13667	2019-01-02	01/1965	01/65	f	F.R.	19724	53	Dortmund	Dortmund	Bochum	Bochum	448	NRW	BK	January 2019	2019	ST117	vanB			2019-02-19	ja
120	Laborbetriebsgesellschaft Dr. Dirkes_Kersting Iserlohn	80034464	80034464	NGS14520	2019-04-12	11/1929	11/29	f	S.K.	32669	89	Dortmund	Dortmund	Kreis Recklinghausen	Recklinghausen	445	NRW	BK	April 2019	2019	ST117	vanB			2019-05-03	ja
121	St. Johannes Hospital Dortmund	20953952	20953952	NGS16023	2019-10-25	09/1953	09/53	m	C.B.	#REF!	66	Dortmund	Dortmund	Kreis Unna	Unna	591	NRW	BK	October 2019	2019	ST117	vanB			2019-12-12	ja
122	Helios Klinikum Krefeld	BF5178	BF5178	NGS 05340	2016-04-14	04/1949	04/49	m	J.K.	1967-01-13	67	Duisburg	Duisburg	Duisburg	Duisburg	471	NRW	BK	April 2016	2016	ST80	vanA	vanZ	nein	2016-04-29	ja
123	Wisplinghoff Köln	BK26899	BK26899	NGS 05453	2016-05-09	12/1959	12/59	m	B.L;P.L	1956-06-08	56	Duisburg	Duisburg	Duisburg	Duisburg	470	NRW	BK	May 2016	2016	ST80	vanA	vanZ	nein	2016-05-19	ja
124	Wisplinghoff Köln	BK29328	BK29328	NGS 05523	2016-05-20	05/1944	05/44	m	C.K.	1972-01-19	72	Duisburg	Duisburg	Mülheim	Mülheim	454	NRW	BK	May 2016	2016	ST203	vanA	vanZ	nein	2016-06-13	ja
125	Helios Klinikum Krefeld	773726	773726	NGS 07062	2016-11-14	04/1940	04/40	m	V.G.	1976-08-14	76	Duisburg	Duisburg	Duisburg	Duisburg	471	NRW	BK	November 2016	2016	ST80	vanA		nein	2106-12-01	ja
126	Wisplinghoff Köln	AF84583030	AF84583030	NGS08270	2017-02-20	01/1944	01/44	f	T.G.	1973-02-19	73	Duisburg	Duisburg	Duisburg	Duisburg	470	NRW	BK	February 2017	2017	ST80	vanA	vanz	nein	2017-04-06	ja
127	Wisplinghoff Köln	BK69598;AF84592734	BK69598	NGS08485	2017-03-22	09/1935	09/35	f	B.H.	1981-07-21	81	Duisburg	Duisburg	Duisburg	Duisburg	470	NRW	BK	March 2017	2017	ST117	vanB		nein	2017-04-06	ja
128	Wisplinghoff Köln	BK4545	BK4545	NGS08913	2017-05-29	04/1971	04/71	m	L.W.	1946-02-27	46	Duisburg	Duisburg	Duisburg	Duisburg	470	NRW	BK	May 2017	2017	ST117	vanB		nein	2017-06-13	ja
129	Wisplinghoff Köln	BK13188	BK13188	NGS09038	2017-06-22	11/1962	11/62	f	M.F.	1954-08-21	54	Duisburg	Duisburg	Köln	Köln	509	NRW	BK	June 2017	2017	ST117	vanA	vanZ		2017-08-10	ja
130	Dr. med. Th. Rieger/B. Hornei Evgl. KH Oberhausen	297-5671762	2975671762	NGS09091	2017-06-30	11/1946	11/46	m	H.H.	1970-08-29	70	Duisburg	Duisburg	Duisburg	Duisburg	472	NRW	BK	June 2017	2017	ST117	vanB			2017-08-15	ja
131	Wisplinghoff Köln	BK32864	BK32864	NGS09382	2017-08-10	07/1965	07/65	f	S.,R.J.	1952-02-09	52	Duisburg	Duisburg	Kreis Wesel	Moers	474	NRW	BK	August 2017	2017	ST80	vanB			2017-08-29	ja
132	Helios Klinikum Krefeld	793595	793595	NGS09682	2017-09-20	11/1947	11/47	f	B.M.	1969-11-19	69	Duisburg	Duisburg	Duisburg	Duisburg	470	NRW	BK	September 2017	2017	ST17	vanA	vanZ		2017-10-16	ja
133	Dr. med. Th. Rieger/B. Hornei Evgl. KH Oberhausen	297-6051376	2976051376	NGS10808	2018-01-31	08/1948	08/48	f	Y.A.	25385	69	Duisburg	Duisburg	Gelsenkirchen	Gelsenkirchen	458	NRW	BK	Januar 2018	2018	ST117	vanB			2018-02-21	ja
134	Wisplinghoff Köln	AF84507632;BK64087	BK64087	NGS11780	2018-05-24	07/1938	07/38	m	W.K.	29182	79	Duisburg	Duisburg	Düsseldorf	Düsseldorf	405	NRW	BK	Mai 2018	2018	ST80	vanA			2018-06-19	ja
135	MVZ Synlab Leverkusen	83551125	83551125	NGS12769	2018-09-07	02/1953	02/53	f	P.R.	23959	65	Duisburg	Duisburg	Duisburg	Duisburg	472	NRW	BK	September 2018	2018	ST80	vanA			2018-10-18	ja
136	Medizinische Laboratorien Düsseldorf	40485448	40485448	NGS12824	2018-09-11	03/1938	03/38	m	N.G.	29414	80	Duisburg	Duisburg	Kreis Wesel	Moers	474	NRW	BK	September 2018	2018	ST117	vanB			2018-10-22	ja
137	Wisplinghoff Köln	AF84548818;BK41518	BK41518	NGS13327	2018-11-07	03/1941	03/41	f	K.E.	28375	77	Duisburg	Duisburg	Duisburg	Duisburg	470	NRW	BK	November 2018	2018	ST117	vanB			2018-12-05	ja
138	Wisplinghoff Köln	AF84549656;BK42875	BK42875	NGS13328	2018-11-07	06/1963	06/63	m	D.I.	20248	55	Duisburg	Duisburg	Düsseldorf	Düsseldorf	402	NRW	BK	November 2018	2018	ST80	vanB			2018-12-05	ja
139	Wisplinghoff Köln	AF84570068; BK5932	BK5932	NGS13913	2019-01-30	02/1938	02/38	m	S.S.	29583	80	Duisburg	Duisburg	Nicht NRW	Nicht NRW	Aksaray/Istanbul	NRW	BK	January 2019	2019	ST192	vanB			2019-03-14	ja
140	Wisplinghoff Köln	AF84570668;BK7315	BK7315	NGS13914	2019-01-30	03/1933	03/33	f	B.V.	31381	85	Duisburg	Duisburg	Duisburg	Duisburg	470	NRW	BK	January 2019	2019	ST80	vanA			2019-03-14	ja
141	Dr. med. Th. Rieger/B. Hornei Evgl. KH Oberhausen	2985661376	2985661376	NGS14109	2019-02-19	02/1947	02/47	m	R.G.	26316	72	Duisburg	Duisburg	Kreis Kleve	Kleve	464	NRW	BK	February 2019	2019	ST117	vanB			2019-03-27	ja
142	Dr. med. Th. Rieger/B. Hornei Evgl. KH Oberhausen	297-5683181	2975683181	NGS14233	2019-03-05	06/1941	06/41	f	P.J.	28401	77	Duisburg	Duisburg	Duisburg	Duisburg	471	NRW	BK	March 2019	2019	ST612	vanA			2019-04-08	ja
143	MVZ Synlab Leverkusen	LB90910222	LB90910222	NGS14273	2019-03-08	02/1937	02/37	m	E.W.	29985	82	Duisburg	Duisburg	Duisburg	Duisburg	472	NRW	BK	March 2019	2019	ST117	vanB			2019-04-08	ja
144	Dr. med. Th. Rieger/B. Hornei Evgl. KH Oberhausen	297-5760623	2975760623	NGS14486	2019-04-05	09/1941	09/41	m	O.R.	28340	77	Duisburg	Duisburg	Oberhausen	Oberhausen	460	NRW	BK	April 2019	2019	ST117	vanB			2019-05-09	ja
145	Dr. med. Th. Rieger/B. Hornei Evgl. KH Oberhausen	297-5847930	2975847930	NGS14736	2019-05-20	05/1956	05/56	f	R.P.	23029	63	Duisburg	Duisburg	Oberhausen	Oberhausen	461	NRW	BK	May 2019	2019	ST117	vanB			2019-07-03	ja
146	Dr. med. Th. Rieger/B. Hornei Evgl. KH Oberhausen	297-5845757	2975845757	NGS14739	2019-05-20	11/1955	11/55	f	K.S.	23211	63	Duisburg	Duisburg	Duisburg	Duisburg	470	NRW	BK	May 2019	2019	ST80	vanA			2019-07-03	ja
147	MVZ Synlab Leverkusen	LB92640402	LB92640402	NGS15045	2019-07-04	11/1941	11/41	m	M.U.	28369	77	Duisburg	Duisburg	Duisburg	Duisburg	470	NRW	BK	July 2019	2019	ST80	vanA			2019-08-01	ja
148	Dr. med. Th. Rieger/B. Hornei Evgl. KH Oberhausen	298-5949955	2985949955	NGS15094	2019-07-10	10/1927	10/27	m	K.H.	33520	91	Duisburg	Duisburg	Duisburg	Duisburg	470	NRW	BK	July 2019	2019	ST117	vanB			2019-08-01	ja
149	Dr. med. Th. Rieger/B. Hornei Evgl. KH Oberhausen	297-5113042	2975113042	NGS15535	2019-08-05	18295	02/50	m	C.P.	25387	69	Duisburg	Duisburg	Duisburg	Duisburg	470	NRW	BK	August 2019	2019	ST80	vanA				ja
150	Medizinische Laboratorien Düsseldorf	40602422	40602422	NGS15655	2019-09-11	07/1950	07/50	f	K.M.	25274	69	Duisburg	Duisburg	Kreis Kleve	Kleve	476	NRW	BK	September 2019	2019	ST80	vanA			2019-10-10	ja
151	Dr. med. Th. Rieger/B. Hornei Evgl. KH Oberhausen	2975260165	2975260165	NGS16008	2019-10-23	11/1946	11/46	m	S.D.	#REF!	72	Duisburg	Duisburg	Kreis Wesel	Moers	474	NRW	BK	October 2019	2019	ST80	vanA			2019-12-12	ja
152	Dr. med. Th. Rieger/B. Hornei Evgl. KH Oberhausen	2975256344	2975256344	NGS16024	2019-10-28	10/1949	10/49	m	B.E.	#REF!	70	Duisburg	Duisburg	Duisburg	Duisburg	470	NRW	BK	October 2019	2019	ST117	vanB			2019-12-12	ja
153	MVZ Synlab Leverkusen	LB94622264	LB94622264	NGS16248	2019-11-21	04/1943	04/43	m	H.H.	#REF!	76	Duisburg	Duisburg	Duisburg	Duisburg	472	NRW	BK	November 2019	2019	ST117	vanB			2019-12-12	ja
154	Mikrobiologisches Institut Uniklinik Düsseldorf	VO18111	VO18111	NGS 05861	2016-07-14	03/1953	03/53	m	S.,W.	1963-05-15	63	Düsseldorf	Düsseldorf	Düsseldorf	Düsseldorf	404	NRW	BK	July 2016	2016	ST117	vanA	vanZ	nein	2016-08-18	ja
155	Mikrobiologisches Institut Uniklinik Düsseldorf	VK25673	VK25673	NGS 05862	2016-07-14	10/1940	10/40	f	V.,C.	1975-10-13	75	Düsseldorf	Düsseldorf	Düsseldorf	Düsseldorf	402	NRW	BK	July 2016	2016	ST203	vanA	vanZ	nein	2016-08-18	ja
156	Mikrobiologisches Institut Uniklinik Düsseldorf	VK25476	VK25476	NGS 05863	2016-07-14	08/1927	08/27	m	L.,U.	1988-12-13	88	Düsseldorf	Düsseldorf	Düsseldorf	Düsseldorf	406	NRW	BK	July 2016	2016	ST203	vanA	vanZ	nein	2016-08-18	ja
157	Mikrobiologisches Institut Uniklinik Düsseldorf	VK26475	VK26475	NGS 05895	2016-07-22	07/1957	07/57	f	T.,R.	1959-01-21	59	Düsseldorf	Düsseldorf	Märkischer Kreis	Lüdenscheid	586	NRW	BK	July 2016	2016	ST80	vanA	vanZ	nein	2016-08-18	ja
158	Mikrobiologisches Institut Uniklinik Düsseldorf	VO22954	VO22954	NGS 06277	2016-08-26	01/1940	01/40	m	B.I.	1976-08-25	76	Düsseldorf	Düsseldorf	Düsseldorf	Düsseldorf	406	NRW	BK	August 2016	2016	ST80	vanA	vanZ	nein	2016-11-24	ja
159	Medizinische Laboratorien Düsseldorf	40320045	40320045	NGS08119	2017-02-09	12/1928	12/28	m	H.H.	1988-03-10	88	Düsseldorf	Düsseldorf	Düsseldorf	Düsseldorf	406	NRW	BK	February 2017	2017	ST117	vanB		nein	2017-04-06	ja
160	Medizinische Laboratorien Düsseldorf	40347387	40347387	NGS08979	2017-06-12	12/1937	12/37	m	P.H.	1979-07-12	79	Düsseldorf	Düsseldorf	Düsseldorf	Düsseldorf	402	NRW	BK	June 2017	2017	ST192	vanA	vanZ		2017-08-10	ja
161	Medizinische Laboratorien Düsseldorf	40405180	40405180	NGS10594	2018-01-03	12/1929	12/29	f	I.E.	32175	88	Düsseldorf	Düsseldorf	Düsseldorf	Düsseldorf	404	NRW	BK	Januar 2018	2018	ST192	vanA	vanZ		2018-02-06	ja
162	Medizinische Laboratorien Düsseldorf	40427123	40427123	NGS11086	2018-03-12	04/1938	04/38	m	M.S.	29200	79	Düsseldorf	Düsseldorf	Düsseldorf	Düsseldorf	402	NRW	BK	März 2018	2018	ST117	vanB			2018-04-04	ja
163	ZLM-Zentrum f. Laboratoriumsmedizin u. Mikrobiologie Essen	41353003	41353003	NGS12305	2018-07-17	01/1947	01/47	f	M.R.	26130	71	Düsseldorf	Düsseldorf	Düsseldorf	Düsseldorf	404	NRW	BK	Juli 2018	2018	ST80	vanB			2018-08-23	ja
164	Medizinische Laboratorien Düsseldorf	40563470	40563470	NGS14735	2019-05-17	08/1933	08/33	m	W.R.	31335	85	Düsseldorf	Düsseldorf	Düsseldorf	Düsseldorf	402	NRW	BK	May 2019	2019	ST117	vanB			2019-07-03	ja
165	MVZ Dr. Eberhard und Partner Dortmund	16130609	16130609	NGS 05558	2016-05-31	08/1939	08/39	m	R.W.	1976-10-30	76	Ennepe-Ruhr-Kreis	Schwelm	Ennepe-Ruhr-Kreis	Schwelm	583	NRW	BK	May 2016	2016	ST192	vanA	vanZ	nein	2016-06-13	ja
166	IML Bochum	37086430	307086430	NGS07967	2017-02-01	01/1931	01/31	f	T.E.	1986-01-31	86	Ennepe-Ruhr-Kreis	Schwelm	Ennepe-Ruhr-Kreis	Schwelm	584	NRW	BK	February 2017	2017	ST117	vanB		nein	2017-02-22	ja
167	MVZ Dr. Eberhard und Partner Dortmund	18047100	18047100	NGS10925	2018-02-15	03/1933	03/33	m	M.H.	31032	84	Ennepe-Ruhr-Kreis	Witten	Ennepe-Ruhr-Kreis	Schwelm	583	NRW	BK	Februar 2018	2018	ST117	vanB			2018-03-19	ja
168	MVZ Dr. Eberhard und Partner Dortmund	18202345	18202345	NGS12354	2018-07-23	11/1940	11/40	m	Z.K.	28388	77	Ennepe-Ruhr-Kreis	Witten	Ennepe-Ruhr-Kreis	Schwelm	455	NRW	BK	Juli 2018	2018	ST117	vanB			2018-08-13	ja
169	IML Bochum	1072489	1072489	NGS12446	2018-09-02	01/1942	01/42	m	M.M.	27972	76	Ennepe-Ruhr-Kreis	Ennepe-Ruhr-Kreis	Ennepe-Ruhr-Kreis	Schwelm	455	NRW	BK	September 2018	2018	ST117	vanB			2018-09-20	ja
170	IML Bochum	37137065	37137065	NGS13240	2018-10-24	06/1987	06/87	f	L.S.	11468	31	Ennepe-Ruhr-Kreis	Ennepe-Ruhr-Kreis	Dortmund	Dortmund	443	NRW	BK	Oktober 2018	2018	ST117	vanB			2019-01-24	ja
171	Wisplinghoff Köln	AF 93546738; BK90182	BK90182	NGS15030	2019-07-02	12/1939	12/39	m	F.,P.-H.	29068	79	Ennepe-Ruhr-Kreis	Ennepe-Ruhr-Kreis	Ennepe-Ruhr-Kreis	Schwelm	583	NRW	BK	July 2019	2019	ST203	vanA			2019-07-11	ja
172	Laborbetriebsgesellschaft Dr. Dirkes-Kersting Gelsenkirchen	50049311	50049311	NGS 05054	2016-02-17	01/1950	01/50	m	L.K.	1966-02-15	66	Essen	Essen	Essen	Essen	453	NRW	BK	February 2016	2016	ST80	vanA		nein	2016-03-02	ja
173	ZLM-Zentrum f. Laboratoriumsmedizin u. Mikrobiologie Essen	55790755	55790755	NGS 05377	2016-04-26	01/1930	01/30	f	G.P.	1986-04-25	86	Essen	Essen	Essen	Essen	451	NRW	BK	April 2016	2016	ST80	vanA	vanZ	nein	2016-05-04	ja
174	ZLM-Zentrum f. Laboratoriumsmedizin u. Mikrobiologie Essen	6015126	6015126	NGS 05655	2016-06-13	02/1948	02/48	m	G.B	1968-05-12	68	Essen	Essen	Essen	Essen	451	NRW	BK	June 2016	2016	ST117	vanB		nein	2016-06-24	ja
175	Überörtliche Gemeinschaftspraxis Gelsenkirchen	50070099	50070099	NGS 05686	2016-06-17	05/1933	05/33	f	G.Z.	1983-02-16	83	Essen	Essen	Essen	Essen	453	NRW	BK	June 2016	2016	ST117	vanB		nein	2016-07-19	ja
176	Überörtliche Gemeinschaftspraxis Gelsenkirchen	50079605	50079605	NGS 06160	2016-08-10	06/1938	06/38	f	K.F.	1978-03-11	78	Essen	Essen	Essen	Essen	453	NRW	BK	August 2016	2016	ST80	vanA	vanZ	nein	2016-08-19	ja
177	ZLM-Zentrum f. Laboratoriumsmedizin u. Mikrobiologie Essen	41012344	41012344	NGS 06928	2016-10-27	06/1926	06/26	m	H.W.	1990-05-28	90	Essen	Essen	Essen	Essen	451	NRW	BK	October 2016	2016	ST192	vanA	vanz	nein	2016-12-01	ja
178	ZLM-Zentrum f. Laboratoriumsmedizin u. Mikrobiologie Essen	55989183	55989183	NGS 07031	2016-11-09	07/1954	07/54	m	D.D.	1962-05-11	62	Essen	Essen	Essen	Essen	451	NRW	BK	November 2016	2016	ST117	vanB		nein	2106-12-01	ja
179	ZLM-Zentrum f. Laboratoriumsmedizin u. Mikrobiologie Essen	56077732	56077732	NGS07949	2017-01-30	01/1944	01/44	m	C.M.	1973-01-29	73	Essen	Essen	Essen	Essen	451	NRW	BK	January 2017	2017	ST117	vanB		nein	2017-02-15	ja
180	ZLM-Zentrum f. Laboratoriumsmedizin u. Mikrobiologie Essen	56159300	56159300	NGS08611	2017-04-11	04/1982	04/82	m	F.C.	1935-01-10	35	Essen	Essen	Düsseldorf	Düsseldorf	404	NRW	BK	April 2017	2017	ST117	vanB		nein	2017-04-25	ja
181	ZLM-Zentrum f. Laboratoriumsmedizin u. Mikrobiologie Essen	41137260	41137260	NGS09367	2017-08-09	01/1966	01/66	f	S.A.	1951-08-08	51	Essen	Essen	Essen	Essen	452	NRW	BK	August 2017	2017	ST80	vanA	vanZ		2017-08-29	ja
182	ZLM-Zentrum f. Laboratoriumsmedizin u. Mikrobiologie Essen	56392734	56392734	NGS10238	2017-11-15	08/1955	08/55	f	S.G.	1962-04-16	62	Essen	Essen	Essen	Essen	451	NRW	BK	November 2017	2017	ST117	vanB			2017-12-19	ja
183	ZLM-Zentrum f. Laboratoriumsmedizin u. Mikrobiologie Essen	56398683	56398683	NGS10306	2017-11-22	01/1947	01/47	m	A.S.	1970-11-21	70	Essen	Essen	Kreis Mettmann	Mettmann	425	NRW	BK	November 2017	2017	ST117	vanB			2017-12-19	ja
184	ZLM-Zentrum f. Laboratoriumsmedizin u. Mikrobiologie Essen	41212842	41212842	NGS10462	2017-12-13	06/1930	06/30	f	M.I.	1987-07-14	87	Essen	Essen	Nicht NRW	Nicht NRW	136	NRW	BK	December 2017	2017	ST192	vanA	vanZ		2018-01-10	ja
185	ZLM-Zentrum f. Laboratoriumsmedizin u. Mikrobiologie Essen	41253160	41253160	NGS10949	2018-02-22	12/1958	12/58	f	R.M.	21633	59	Essen	Essen	Essen	Essen	453	NRW	BK	Februar 2018	2018	ST117	vanB			2018-03-19	ja
186	ZLM-Zentrum f. Laboratoriumsmedizin u. Mikrobiologie Essen	10234402	10234402	NGS11190	2018-03-20	08/1944	08/44	m	J.,K.-D.	26894	73	Essen	Essen	Nicht NRW	Nicht NRW	?	NRW	BK	März 2018	2018	ST117	vanB			2018-04-13	ja
187	ZLM-Zentrum f. Laboratoriumsmedizin u. Mikrobiologie Essen	56568407	56568407	NGS11416	2018-04-17	11/1939	11/39	m	B.P.	28657	78	Essen	Unbekannt	Essen	Essen	452	NRW	BK	April 2018	2018	ST203	vanA			2018-05-14	ja
188	ZLM-Zentrum f. Laboratoriumsmedizin u. Mikrobiologie Essen	10246004	10246004	NGS11560	2018-04-25	01/1938	01/38	m	H.,F.-J.	29334	80	Essen	Essen	Essen	Essen	452	NRW	BK	April 2018	2018	ST117	vanB			2018-05-14	ja
189	ZLM-Zentrum f. Laboratoriumsmedizin u. Mikrobiologie Essen	6151576	6151576	NGS11894	2018-06-07	10/1936	10/36	m	S.M.	29834	81	Essen	Unbekannt	Essen	Essen	451	NRW	BK	Juni 2018	2018	ST117	vanB			2018-06-19	ja
190	ZLM-Zentrum f. Laboratoriumsmedizin u. Mikrobiologie Essen	56666404	56666404	NGS12306	2018-07-17	07/1955	07/55	f	D.K.	23027	63	Essen	Essen	Kreis Recklinghausen	Recklinghausen	459	NRW	BK	Juli 2018	2018	ST117	vanB			2018-08-23	ja
191	ZLM-Zentrum f. Laboratoriumsmedizin u. Mikrobiologie Essen	41389040	41389040	NGS12735	2018-09-04	05/1947	05/47	m	D.A.	1971-05-06	71	Essen	Essen	Essen	Essen	453	NRW	BK	September 2018	2018	ST117	vanB			2018-10-16	ja
192	ZLM-Zentrum f. Laboratoriumsmedizin u. Mikrobiologie Essen	56719731	56719731	NGS12736	2018-09-04	03/1939	03/39	m	F.M.	29042	79	Essen	Essen	Ennepe-Ruhr-Kreis	Schwelm	582	NRW	BK	September 2018	2018	ST117	vanB			2018-10-18	ja
193	ZLM-Zentrum f. Laboratoriumsmedizin u. Mikrobiologie Essen	6046126	6046126	NGS13027	2018-09-24	11/1976	11/76	m	H.A.	15302	41	Essen	Unbekannt	Essen	Essen	451	NRW	BK	September 2018	2018	ST80	vanA			2018-12-05	ja
194	ZLM-Zentrum f. Laboratoriumsmedizin u. Mikrobiologie Essen	6179936	6179936	NGS13050	2018-09-25	11/1943	11/43	f	W.C.	27357	74	Essen	Unbekannt	Mülheim	Mülheim	454	NRW	BK	September 2018	2018	ST117	vanB			2018-12-05	ja
195	ZLM-Zentrum f. Laboratoriumsmedizin u. Mikrobiologie Essen	23026935	23026935	NGS13118	2018-10-09	11/1976	11/76	m	H.A.	15317	41	Essen	Essen	Essen	Essen	451	NRW	BK	Oktober 2018	2018	ST80	vanA			2018-11-15	ja
196	ZLM-Zentrum f. Laboratoriumsmedizin u. Mikrobiologie Essen	41417402	41417402	NGS13177	2018-10-18	01/1955	01/55	f	B.K.	1963-10-17	63	Essen	Essen	Essen	Essen	451	NRW	BK	Oktober 2018	2018	ST17	vanB			2019-01-24	ja
197	ZLM-Zentrum f. Laboratoriumsmedizin u. Mikrobiologie Essen	80014053	80014053	NGS13547	2018-12-06	03/1942	03/42	f	B.E.	28039	76	Essen	Essen	Mülheim	Mülheim	454	NRW	BK	Dezember 2018	2018	ST80	vanA			2019-01-24	ja
198	ZLM-Zentrum f. Laboratoriumsmedizin u. Mikrobiologie Essen	56848803	56848803	NGS13722	2019-01-09	07/1945	07/45	m	M.,K.-P.	26855	73	Essen	?	Duisburg	Duisburg	471	NRW	BK	January 2019	2019	ST117	vanB			2019-02-19	ja
199	ZLM-Zentrum f. Laboratoriumsmedizin u. Mikrobiologie Essen	23128546	23128546	NGS14406	2019-03-26	12/1940	12/40	f	Ch.,Cl	28604	78	Essen	Essen	Düsseldorf	Düsseldorf	404	NRW	BK	March 2019	2019	ST117	vanB			2019-04-15	ja
200	ZLM-Zentrum f. Laboratoriumsmedizin u. Mikrobiologie Essen	41527375	41527375	NGS14501	2019-04-09	02/1959	02/59	m	S.D.	21982	60	Essen	Essen	Kreis Mettmann	Mettmann	425	NRW	BK	April 2019	2019	ST117	vanB			2019-05-03	ja
201	Überörtl. Gemeinsch.-Praxis Plogmann-Pietsch Gelsenkirchen	50264811	50264811	NGS14553	2019-04-24	05/1951	05/51	f	G.S.	24830	67	Essen	Essen	Essen	Essen	453	NRW	BK	April 2019	2019	ST117	vanB			2019-05-20	ja
202	ZLM-Zentrum f. Laboratoriumsmedizin u. Mikrobiologie Essen	41539379	41539379	NGS14573	2019-04-26	12/1964	12/64	m	P.I.	19869	54	Essen	?	Essen	Essen	453	NRW	BK	April 2019	2019	ST117	vanB			2019-05-20	ja
203	ZLM-Zentrum f. Laboratoriumsmedizin u. Mikrobiologie Essen	80049627	80049627	NGS14574	2019-04-26	04/1944	04/44	f	Z.M.	27418	75	Essen	?	Mülheim	Mülheim	454	NRW	BK	April 2019	2019	ST117	vanB			2019-05-20	ja
204	ZLM-Zentrum f. Laboratoriumsmedizin u. Mikrobiologie Essen	23145237	23145237	NGS14580	2019-04-29	08/1969	08/69	m	N.,A.	18168	49	Essen	Essen	Essen	Essen	451	NRW	BK	April 2019	2019	ST117	vanB			2019-05-20	ja
205	ZLM-Zentrum f. Laboratoriumsmedizin u. Mikrobiologie Essen	41549716	41549716	NGS14692	2019-05-14	11/1954	11/54	m	F.M.	23570	64	Essen	Essen	Essen	Essen	451	NRW	BK	May 2019	2019	ST117	vanB			2019-06-13	ja
206	ZLM-Zentrum f. Laboratoriumsmedizin u. Mikrobiologie Essen	57032719	57032719	NGS14872	2019-06-12	11/1954	11/54	f	K.E.	23599	64	Essen	?	Essen	Essen	451	NRW	BK	June 2019	2019	ST80	vanA			2019-07-11	ja
207	ZLM-Zentrum f. Laboratoriumsmedizin u. Mikrobiologie Essen	41569590	41569590	NGS14873	2019-06-12	04/1944	04/44	m	K.H.	27465	75	Essen	?	Essen	Essen	451	NRW	BK	June 2019	2019	ST117	vanB			2019-08-01	ja
208	ZLM-Zentrum f. Laboratoriumsmedizin u. Mikrobiologie Essen	57040101	57040101	NGS14944	2019-06-19	09/1943	09/43	m	T.F.	27685	75	Essen	Essen	Essen	Essen	452	NRW	BK	June 2019	2019	ST117	vanB			2019-07-04	ja
209	ZLM-Zentrum f. Laboratoriumsmedizin u. Mikrobiologie Essen	23229599	23229599	NGS15825	2019-10-02	04/1957	04/57	m	F.M.	#REF!	59	Essen	Essen	Oberhausen	Oberhausen	461	NRW	BK	October 2019	2019	ST117	vanB			2019-10-31	ja
210	Laborbetriebsgesellschaft Dr. Dirkes-Kersting Gelsenkirchen	50151816	50151816	NGS09703	2017-09-26	02/1952	02/52	f	A.A.	1965-08-25	65	Gelsenkirchen	Gelsenkirchen	Gelsenkirchen	Gelsenkirchen	458	NRW	BK	September 2017	2017	ST117	vanB			2017-10-19	ja
211	Überörtl. Gemeinsch.-Praxis Plogmann-Pietsch Gelsenkirchen	50214554	50214554	NGS12590	2018-08-20	05/1935	05/35	f	S.H.	30427	83	Gelsenkirchen	Gelsenkirchen	Gelsenkirchen	Gelsenkirchen	458	NRW	BK	August 2018	2018	ST117	vanB			2018-09-18	ja
212	Überörtl. Gemeinsch.-Praxis Plogmann-Pietsch Gelsenkirchen	50275665	50275665	NGS15165	2019-07-17	08/1966	08/66	m	K.A.	19343	52	Gelsenkirchen	Gelsenkirchen	Gelsenkirchen	Gelsenkirchen	458	NRW	BK	July 2019	2019	ST80	vanA			2019-08-07	ja
213	Eurofins Laborbetriebsgesellschaft Gelsenkirchen	50289287	50289287	NGS15296	2019-08-02	06/1952	06/52	m	N.W.	24533	67	Gelsenkirchen	Gelsenkirchen	Gelsenkirchen	Gelsenkirchen	458	NRW	BK	August 2019	2019	ST80	vanA			2019-08-23	ja	Probenzahl 90% erreicht - RS mit LZG wg. Finanzierung
214	Eurofins Laborbetriebsgesellschaft Gelsenkirchen	50293278	50293278	NGS15759	2019-08-11	02/1944	02/44	m	S.H.	27585	75	Gelsenkirchen	Gelsenkirchen	Gelsenkirchen	Gelsenkirchen	458	NRW	BK	September 2019	2019	ST80	vanA			2019-10-24	ja
215	Eurofins Laborbetriebsgesellschaft Gelsenkirchen	50305734	50305734	NGS16260	2019-11-25	03/1944	03/44	m	C.B.	#REF!	75	Gelsenkirchen	Gelsenkirchen	Gelsenkirchen	Gelsenkirchen	458	NRW	BK	November 2019	2019	ST80	vanA			2019-12-12	ja
216	Wisplinghoff Köln	BF21715; AF92649258	BK21715	NGS 05349	2016-04-18	05/1959	05/59	f	K.B.	1956-12-18	56	Hagen	Hagen	Nicht bekannt	Nicht bekannt	n.b.	NRW	BK	April 2016	2016	ST117	vanA	vanZ	nein	2016-05-04	ja
217	Wisplinghoff Köln	BK27607; AF900394184	BK27607	NGS09291	2017-07-28	12/1932	12/32	f	G.B.	1984-08-26	84	Hagen	Hagen	Bochum	Bochum	447	NRW	BK	July 2017	2017	ST203	vanA	vanZ		2017-08-15	ja
218	Wisplinghoff Köln	BK35060;AF93226984	BK35060	NGS11162	2018-03-19	09/1957	09/57	f	P.K.	22114	60	Hagen	Hagen Haspe/Siegen	Ennepe-Ruhr-Kreis	Schwelm	583	NRW	BK	März 2018	2018	ST117	vanB			2018-04-13	ja
219	MVZ Labor Münster Dr. Löer, Prof. Cullen	023_7966;156765332104	156765332104	NGS11895	2018-06-07	12/1949	12/49	m	W.H.	25025	68	Hagen	Unbekannt	Märkischer Kreis	Lüdenscheid	586	NRW	BK	Juni 2018	2018	ST117	vanB			2018-06-22	ja
220	MVZ Labor Münster Dr. Löer, Prof. Cullen	023_8045;156902012106	156902012106	NGS12137	2018-06-28	02/1958	02/58	f	S.P.	22062	60	Hagen	Hagen	Hagen	Hagen	580	NRW	BK	Juni 2018	2018	ST117	vanB			2018-07-23	ja
221	MVZ Labor Münster Dr. Löer, Prof. Cullen	023_8524; 887036941109	88703694110	NGS13028	2018-09-24	10/1946	10/46	m	R.R.	26291	71	Hagen	Hagen	Hagen	Hagen	581	NRW	BK	September 2018	2018	ST117	vanB			2018-12-05	ja
222	MVZ Labor Münster Dr. Löer, Prof. Cullen	023_8935;158904972202	158904972202	NGS13620	2018-12-18	10/1946	10/46	m	R.R.	26376	72	Hagen	Hagen	Hagen	Hagen	581	NRW	BK	Dezember 2018	2018	ST117	vanB			2019-02-19	ja
223	Wisplinghoff Köln	AF93502508;BK34445	BK34445	NGS14323	2019-03-18	01/1961	01/61	f	R.E.	21260	58	Hagen	Hagen	Hagen	Hagen	580	NRW	BK	March 2019	2019	ST78	vanB			2019-03-29	ja
224	MVZ Labor Münster Dr. Löer, Prof. Cullen	023_9507;160126572406	160126572406	NGS14576	2019-04-29	11/1933	11/33	f	S.L.	31225	85	Hagen	Hagen	Hagen	Hagen	580	NRW	BK	April 2019	2019	ST117	vanB			2019-05-28	ja
225	Wisplinghoff Köln	AF900453185	AF900453185	NGS14933	2019-06-18	05/1948	05/48	f	H.R.	25980	71	Hagen	Hagen-Haspe	Hagen	Hagen	580	NRW	BK	June 2019	2019	ST80	vanA			2019-07-04	ja
226	MVZ Dr. Eberhard und Partner Dortmund	16153673	16153673	NGS 05709	2016-06-22	07/1960	07/60	f	A.W.	1955-12-22	55	Hamm	Hamm	Kreis Soest	Soest	594	NRW	BK	June 2016	2016	ST117	vanB		nein	2016-07-19	ja
227	St. Johannes Hospital Dortmund	27762552	27762552	NGS08926	2017-06-02	06/1928	06/28	f	O.A.	1988-12-31	88	Hamm	Hamm	Duisburg	Duisburg	590	NRW	BK	June 2017	2017	ST117	vanB			2017-06-23	ja
228	MVZ Dr. Eberhard und Partner Dortmund	17333032	17333032	NGS10432	2017-12-11	09/1949	09/49	f	D.M.	1968-04-10	68	Hamm	Hamm	Hamm	Hamm	590	NRW	BK	December 2017	2017	ST117	vanB			2018-01-10	ja
229	MVZ Dr. Eberhard und Partner Dortmund	18150521	18150521	NGS11876	2018-06-04	02/1948	02/48	f	K.K.	25691	70	Hamm	Hamm	Hamm	Hamm	590	NRW	BK	Juni 2018	2018	ST117	vanB			2018-06-19	ja
230	MVZ Dr. Eberhard und Partner Dortmund	19001306	19001306	NGS13724	2019-01-09	04/1954	04/54	m	J.J.	23659	64	Hamm	Hamm	Hamm	Hamm	590	NRW	BK	January 2019	2019	ST117	vanB			2019-02-19	ja
231	MVZ Dr. Eberhard und Partner Dortmund	19059706	19059706	NGS14234	2019-03-05	04/1949	04/49	m	C.K.	25540	69	Hamm	Hamm	Kreis Unna	Unna	591	NRW	BK	March 2019	2019	ST117	vanB			2019-04-08	ja
232	MVZ Dr. Eberhard und Partner Dortmund	19091648	19091648	NGS14449	2019-03-29	05/1937	05/37	f	H.A.	29917	81	Hamm	Hamm	Hamm	Hamm	590	NRW	BK	March 2019	2019	ST117	vanB			2019-04-18	ja
233	St. Johannes Hospital Dortmund	27968146	27968146	NGS14834	2019-06-03	07/1957	07/57	m	B.M.	22617	61	Hamm	Hamm	Hamm	Hamm	590	NRW	BK	June 2019	2019	ST117	vanB			2019-07-03	ja
234	St. Johannes Hospital Dortmund	27960136	27960136	NGS16343	2019-12-09	02/1960	02/60	m	K.R.	#REF!	59	Hamm	Hamm	Hamm	Hamm	590	NRW	BK	December 2019	2019	ST117	vanB			2020-01-02	ja
235	MVZ Dr. Eberhard und Partner Dortmund	16063024	16063024	NGS 05183	2016-03-15	07/1939	07/39	f	A.W.	1976-09-14	76	Herne	Herne	Herne	Herne	446	NRW	BK	March 2016	2016	ST117	vanB		nein	2016-04-15	ja
236	MVZ Dr. Eberhard und Partner Dortmund	16272931	16272931	NGS 06983	2016-11-03	08/1930	08/30	f	B.I.	1986-04-04	86	Herne	Herne	Herne	Herne	446	NRW	BK	November 2016	2016	ST117	vanB		nein	2106-12-01	ja
237	IML Bochum	30158901	30158901	NGS08078	2017-02-06	03/1938	03/38	m	K.G.	1978-12-08	78	Herne	Herne	Kreis Wesel	Wesel	446	NRW	BK	February 2017	2017	ST1325	vanA	vanz	nein	2017-05-16	ja
238	MVZ Dr. Eberhard und Partner Dortmund	17259730	17259730	NGS09742	2017-10-02	06/1955	06/55	m	K:K:	1962-05-03	62	Herne	Herne	Herne	Herne	446	NRW	BK	October 2017	2017	ST117	vanB			2017-11-03	ja
239	MVZ Dr. Eberhard und Partner Dortmund	17340069	17340069	NGS10505	2017-12-18	05/1938	05/38	m	P.D.	1979-08-19	79	Herne	Herne	Herne	Herne	446	NRW	BK	December 2017	2017	ST117	vanB			2018-01-15	ja
240	IML Bochum	30206144	30206144	NGS10737	2018-01-24	01/1942	01/42	m	S.K.	27782	76	Herne	Herne	Herne	Herne	446	NRW	BK	Januar 2018	2018	ST117	vanB			2018-02-21	ja
241	IML Bochum	30219549	30219549	NGS11561	2018-04-25	09/1955	09/55	f	C.A.	22882	62	Herne	Herne	Herne	Herne	446	NRW	BK	April 2018	2018	ST117	vanB			2018-05-14	ja
242	MVZ Dr. Eberhard und Partner Dortmund	18150046	18150046	NGS11852	2018-06-01	09/1944	09/44	m	K.L.	26936	73	Herne	Herne	Herne	Herne	446	NRW	BK	Juni 2018	2018	ST117	vanB			2018-06-19	ja
243	MVZ Dr. Eberhard und Partner Dortmund	18158097	18158097	NGS11925	2018-06-11	04/1953	04/53	m	M.B.	23812	65	Herne	Herne	Herne	Herne	446	NRW	BK	Juni 2018	2018	ST117	vanB			2018-06-28	ja
244	MVZ Dr. Eberhard und Partner Dortmund	18164178	18164178	NGS11970	2018-06-14	05/1943	05/43	f	B.B.	27438	75	Herne	Herne	Herne	Herne	446	NRW	BK	Juni 2018	2018	ST117	vanB			2018-07-09	ja
245	MVZ Dr. Eberhard und Partner Dortmund	18190214	18190214	NGS12269	2018-07-12	09/1937	09/37	f	S.E.	29534	80	Herne	Unbekannt	Herne	Herne	446	NRW	BK	Juli 2018	2018	ST117	vanB			2018-08-23	ja
246	MVZ Dr. Eberhard und Partner Dortmund	18206861	18206861	NGS12398	2018-07-26	05/1967	05/67	f	H.M.	18714	51	Herne	Unbekannt	Hagen	Hagen	581	NRW	BK	Juli 2018	2018	ST117	vanB			2018-08-23	ja
247	MVZ Dr. Eberhard und Partner Dortmund	18260678	18260678	NGS13018	2018-09-20	11/1966	11/66	m	P.R.	18951	51	Herne	Unbekannt	Herne	Herne	446	NRW	BK	September 2018	2018	ST117	vanB			2018-12-05	ja
248	MVZ Dr. Eberhard und Partner Dortmund	18260637	18260637	NGS13026	2018-09-21	12/1928	1928-12-01	f	K.H.	32801	89	Herne	Herne	Ennepe-Ruhr-Kreis	Schwelm	584	NRW	BK	September 2018	2018	ST117	vanB			2018-12-05	ja
249	MVZ Dr. Eberhard und Partner Dortmund	18346709	18346709	NGS13605	2018-12-17	07/1950	07/50	m	L.H.	25006	68	Herne	Herne	Bochum	Bochum	448	NRW	BK	Dezember 2018	2018	ST117	vanB			2019-02-01	ja
250	IML Bochum	30255491	30255491	NGS13808	2019-01-21	05/1934	05/34	m	S.N.	30946	84	Herne	Herne	Herne	Herne	446	NRW	BK	January 2019	2019	ST117	vanB			2019-03-14	ja
251	MVZ Dr. Eberhard und Partner Dortmund	19019669	19019669	NGS13835	2019-01-23	11/1940	11/40	f	K.E.	28572	78	Herne	Herne	Gelsenkirchen	Gelsenkirchen	458	NRW	BK	January 2019	2019	ST117	vanB			2019-03-14	ja
252	MVZ Dr. Eberhard und Partner Dortmund	19032849	19032849	NGS13970	2019-02-05	11/1958	11/58	m	A.R.	22011	60	Herne	Herne	Herne	Herne	446	NRW	BK	February 2019	2019	ST117	vanA			2019-03-14	ja
253	IML Bochum	30263996	30263996	NGS14288	2019-03-12	06/1952	06/52	f	E.M.	24390	66	Herne	Herne	Kreis Recklinghausen	Recklinghausen	456	NRW	BK	March 2019	2019	ST117	vanB			2019-04-08	ja
254	IML Bochum	30264637	30264637	NGS14357	2019-03-20	05/1953	05/53	m	S.,H.-J.	24064	65	Herne	Herne	Ennepe-Ruhr-Kreis	Schwelm	584	NRW	BK	March 2019	2019	ST117	vanB			2019-04-15	ja
255	IML Bochum	30300493	30300493	NGS16350	2019-12-11	08/1951	08/51	f	M.,R.	#REF!	68	Herne	Herne	Herne	Herne	446	NRW	BK	December 2019	2019	ST117	vanB			2020-01-02	ja
256	IML Bochum	BK41154	BK41154	NGS16373	2019-12-13	04/1943	04/43	m	S.M.	1976-09-12	76	Herne	Herne	Kreis Recklinghausen	Recklinghausen	445	NRW	BK	December 2019	2019	ST117	vanB			2020-01-29	ja
257	Laborbetriebsgesellschaft Dr. Dirkes_Kersting Iserlohn	80001819	80001819	NGS10463	2017-12-13	12/1963	12/63	f	H.D.	1954-01-12	54	Hochsauerlandkreis	Meschede	Hochsauerlandkreis	Meschede	573	NRW	BK	December 2017	2017	ST117	vanB			2018-01-10	ja
258	Laborbetriebsgesellschaft Dr. Dirkes_Kersting Iserlohn	80010221	80010221	NGS11417	2018-04-17	11/1954	11/54	m	A.H.	23178	63	Hochsauerlandkreis	Hochsauerlandkreis Meschede	Nicht NRW	Nicht NRW	603	NRW	BK	April 2018	2018	ST117	vanB			2018-05-14	ja
259	Laborbetriebsgesellschaft Dr. Dirkes_Kersting Iserlohn	8034086	8034086	NGS14493	2019-04-08	10/1959	10/59	m	H.M.	21739	59	Hochsauerlandkreis	Meschede	Rhein-Kreis Neuss	Neuss	414	NRW	BK	April 2019	2019	ST80	vanA			2019-05-09	ja
260	Laborbetriebsgesellschaft Dr. Dirkes_Kersting Iserlohn	80040775	80040775	NGS15113	2019-07-12	15342	01/42	f	P.B.	28316	77	Hochsauerlandkreis	Hochsauerlandkreis	Hochsauerlandkreis	Meschede	598	NRW	BK	July 2019	2019	ST80	vanA			2019-08-01	ja
261	Laborbetriebsgesellschaft Dr. Dirkes_Kersting Iserlohn	80043058	80043058	NGS15365	2019-08-12	02/1951	02/51	f	S.M.	25029	68	Hochsauerlandkreis	Hochsauerlandkreis	Krefeld	Krefeld	478	NRW	BK	August 2019	2019	ST80	vanA			2019-10-10	ja
262	Wisplinghoff Köln	BK92205-2 AF81722830	AF81722830	NGS 04879	2016-01-18	05/1943	05/43	m	S.G.	1972-09-18	72	Köln	Köln	Köln	Köln	511	NRW	BK	January 2016	2016	ST80	vanA		nein	2016-02-09	ja
263	Wisplinghoff Köln	BK98882, AF861093	BK98882	NGS 05025	2016-02-09	06/1934	06/34	m	A.W.	1981-09-09	81	Köln	Köln	Köln	Köln	509	NRW	BK	February 2016	2016	ST17	vanB		nein	2016-03-02	ja
264	MVZ Leverkusen KH Merheim Haus 40	MI331521	MI331521	NGS 05277	2016-04-04	09/1940	09/40	m	K.F.	1975-08-03	75	Köln	Köln	Rhein-Erft-Kreis	Bergheim	501	NRW	BK	April 2016	2016	ST192	vanB		nein	2016-04-15	ja
265	Wisplinghoff Köln	BF18611;AF81507165	BK18611	NGS 05330	2016-04-08	02/1931	02/31	m	H.H.	1985-03-07	85	Köln	Köln	Köln	Köln	507	NRW	BK	April 2016	2016	ST203	vanA		nein	2016-04-29	ja
266	MVZ Leverkusen KH Merheim Haus 40	Mi336180-1	Mi3361801	NGS 05454	2016-05-09	11/1940	11/40	m	E.H.	1975-07-08	75	Köln	Köln	Köln	Köln	510	NRW	BK	May 2016	2016	ST192	vanB		nein	2016-05-19	ja
267	Wisplinghoff Köln	81882472	81882472	NGS 05557	2016-05-31	11/1935	11/35	f		1980-07-30	80	Köln	Köln	Köln	Köln	508	NRW	BK	May 2016	2016	ST1187	vanA	vanZ	nein	2016-07-19	ja
268	MVZ Leverkusen KH Merheim Haus 40	MI339457	Mi339457	NGS 05583	2016-06-06	07/1955	07/55	f	S.M.	1960-12-06	60	Köln	Köln	Rheinisch-Bergischer Kreis	Bergisch-Gladbach	515	NRW	BK	June 2016	2016	ST192	vanB		nein	2016-06-13	ja
269	Wisplinghoff Köln	AF79633306	AF79633306	NGS 05856	2016-07-12	02/1941	02/41	m	G.,H.	1975-06-10	75	Köln	Köln	Köln	Köln	511	NRW	BK	July 2016	2016	ST80	vanB		nein	2016-08-18	ja
270	MVZ Leverkusen KH Merheim Haus 40	346122	346122	NGS 05887	2016-07-22	10/1930	10/30	m	K.G.	1985-10-21	85	Köln	Köln	Rheinisch-Bergischer Kreis	Bergisch-Gladbach	514	NRW	BK	July 2016	2016	ST203	vanA	vanZ	nein	2016-08-18	ja
271	Wisplinghoff Köln	AF81731735	AF81731735	NGS 07567	2016-12-07	12/1944	12/44	m	P.E.	1972-01-06	72	Köln	Köln	Köln	Köln	509	NRW	BK	December 2016	2016	ST203	vanA	vanz	nein	2016-12-15	ja
272	MVZ Leverkusen KH Merheim Haus 40	369693	369693	NGS07715	2017-01-05	04/1973	04/73	m	K.M.	1943-10-06	43	Köln	Köln	Rheinisch-Bergischer Kreis	Bergisch-Gladbach	514	NRW	BK	January 2017	2017	ST203	vanA	vanz	nein	2017-01-25	ja
273	MVZ Leverkusen KH Merheim Haus 40	373582	373582	NGS07969	2017-02-01	11/1927	11/27	m	H.E.	1989-04-02	89	Köln	Köln	Köln	Köln	511	NRW	BK	February 2017	2017	ST117	vanB		nein	2017-02-22	ja
274	MVZ Leverkusen KH Merheim Haus 40	373684	373684	NGS07968	2017-02-01	03/1947	03/47	f	S.G.	1969-12-03	69	Köln	Köln	Nicht NRW	Nicht NRW	546	NRW	BK	February 2017	2017	ST203	vanA	vanz	nein	2017-02-22	ja
275	Wisplinghoff Köln	BK81810;AF81890531	BK81810	NGS08672	2017-04-24	05/1936	05/36	f	S.S.	1980-12-23	80	Köln	Köln	Köln	Köln	508	NRW	BK	April 2017	2017	ST203	vanA	vanZ	nein	2017-05-16	ja
276	Wisplinghoff Köln	BK2825	BK2825	NGS08867	2017-05-26	07/1940	07/40	m	U.H.	1976-11-24	76	Köln	Köln	Köln	Köln	508	NRW	BK	May 2017	2017	ST117	vanA	vanZ	nein	2017-06-13	ja
277	MVZ Leverkusen KH Merheim Haus 40	Mi389643	Mi389643	NGS08868	2017-05-26	05/1995	05/95	f	F.S.	1922-01-25	22	Köln	Köln	Köln	Köln	510	NRW	BK	May 2017	2017	ST80	vanB		nein	2017-06-13	ja
278	Wisplinghoff Köln	BK3232	BK3232	NGS08895	2017-05-29	07/1927	07/27	m	R.H.	1989-11-28	89	Köln	Köln	Köln	Köln	507	NRW	BK	May 2017	2017	ST117	vanB		nein	2017-06-13	ja
279	Wisplinghoff Köln	BK15878	BK15878	NGS09092	2017-06-30	04/1953	04/53	m	P.J.	1964-03-30	64	Köln	Köln	Köln	Köln	510	NRW	BK	June 2017	2017	ST117	vanA	vanZ		2017-08-10	ja
280	Wisplinghoff Köln	BK17974	BK17974	NGS09143	2017-07-04	10/1938	10/38	f	F.M.	1978-10-03	78	Köln	Köln	Köln	Köln	508	NRW	BK	July 2017	2017	ST203	vanA	vanZ		2017-08-10	ja
281	Wisplinghoff Köln	BK33066	BK33066	NGS09402	2017-08-14	08/1942	08/42	m	A.I.	1975-01-13	75	Köln	Köln	Köln	Köln	507	NRW	BK	August 2017	2017	ST117	vanB			2017-09-06	ja
282	Wisplinghoff Köln	BK36398	BK36398	NGS09469	2017-08-21	06/1939	06/39	m	W.F.	1978-03-22	78	Köln	Köln	Rhein-Erft-Kreis	Bergheim	502	NRW	BK	August 2017	2017	ST203	vanA	vanZ		2017-09-06	ja
283	Wisplinghoff Köln	BK35474	BK35474	NGS09470	2017-08-21	06/1948	06/48	f	A.M.	1969-03-21	69	Köln	Köln	Köln	Köln	508	NRW	BK	August 2017	2017	ST117	vanB			2017-10-04	ja
284	Wisplinghoff Köln	BK47601	BK47601	NGS09669	2017-09-18	06/1939	06/39	m	W.F.	1978-04-19	78	Köln	Köln	Rhein-Erft-Kreis	Bergheim	502	NRW	BK	September 2017	2017	ST203	vanA	vanZ		2017-10-16	ja
285	Wisplinghoff Köln	BK1444	B1444	NGS09681	2017-09-20	04/1936	04/36	m	B.W.	1981-06-20	81	Köln	Köln	Köln	Köln	509	NRW	BK	September 2017	2017	ST117	vanB			2017-10-16	ja
286	Wisplinghoff Köln	BK10665;79615370	BK10665	NGS09868	2017-10-16	10/1934	10/34	f	R.W.	1983-01-15	83	Köln	Köln	Köln	Köln	511	NRW	BK	October 2017	2017	ST117	vanB			2017-11-08	ja
287	MVZ Leverkusen KH Merheim Haus 40	Mi409074	Mi409074	NGS09925	2017-10-23	01/1934	01/34	f	F.I.	1983-10-22	83	Köln	Köln	Köln	Köln	511	NRW	BK	October 2017	2017	ST192	vanB			2017-11-08	ja
288	MVZ Leverkusen KH Merheim Haus 40	Mi412970	Mi412970	NGS10305	2017-11-22	06/1956	06/56	m	K.D.	1961-06-22	61	Köln	Unbekannt	Nicht bekannt	Nicht bekannt	Unbekannt	NRW	BK	November 2017	2017	ST117	vanB			2018-01-15	ja
289	MVZ Leverkusen KH Merheim Haus 40	Mi413009	Mi413009	NGS10311	2017-11-23	05/1964	05/64	m	L.R.	1953-07-24	53	Köln	Unbekannt	Nicht bekannt	Nicht bekannt	Unbekannt	NRW	BK	November 2017	2017	ST117	vanB			2018-01-15	ja
290	Wisplinghoff Köln	BK40301; AF81431317	BK40301	NGS10533	2017-12-27	09/1958	09/58	m	K.G.	1959-04-27	59	Köln	Köln	Rhein-Erft-Kreis	#REF!	503	NRW	BK	December 2017	2017	ST203	vanA	vanZ		2018-01-23	ja
291	Wisplinghoff Köln	BK23337;AF81442803	BK23337	NGS11001	2018-02-27	11/1937	11/37	f	S.D.	29338	80	Köln	Köln	Köln	Köln	508	NRW	BK	Februar 2018	2018	ST203	vanA			2018-03-22	ja
292	MVZ Leverkusen KH Merheim Haus 40	426898	426898	NGS11071	2018-03-07	06/1992	06/92	m	M.D.	9410	25	Köln	Unbekannt	Köln	Köln	511	NRW	BK	März 2018	2018	ST117	vanA			2018-04-04	ja
293	MVZ Leverkusen KH Merheim Haus 40	427314	427314	NGS11083	2018-03-09	10/1980	10/80	m	S.A.	13673	37	Köln	Unbekannt	Köln	Köln	511	NRW	BK	März 2018	2018	ST80	vanB			2018-04-04	ja
294	Wisplinghoff Köln	BK45022	BK45022	NGS11367	2018-04-11	09/1943	09/43	f	S.G.	27251	74	Köln	Köln	Köln	Köln	508	NRW	BK	April 2018	2018	ST117	vanB			2018-05-16	ja
295	MVZ Leverkusen KH Merheim Haus 40	Mi432015	Mi432015	NGS11418	2018-04-17	03/1936	03/36	m	D.P.	29997	82	Köln	Köln	Oberbergischer Kreis	Gummersbach	516	NRW	BK	April 2018	2018	ST117	vanB			2018-05-14	ja
296	Wisplinghoff Köln	BK55614;AF79414494	BK55614	NGS11605	2018-05-03	08/1934	08/34	f	M.,L.O.	30591	83	Köln	Köln	Köln	Köln	509	NRW	BK	Mai 2018	2018	ST203	vanA			2018-05-23	ja
297	Wisplinghoff Köln	BK65388;AF81721801	BK65388	NGS11846	2018-05-30	05/1969	05/69	m	B.,J.-A.	17926	49	Köln	Köln	Köln	Köln	507	NRW	BK	Mai 2018	2018	ST117	vanB			2018-06-19	ja
298	Wisplinghoff Köln	BK81564;81659158	BK81564	NGS12176	2018-07-03	02/1950	02/50	m	G.,H.-L.	24989	68	Köln	Köln	Rhein-Erft-Kreis	Bergheim	502	NRW	BK	Juli 2018	2018	ST117	vanB			2018-08-13	ja
299	MVZ Synlab Leverkusen	82620140	82620140	NGS12178	2018-07-03	09/1933	09/33	m	M.F.	30986	84	Köln	Köln	Köln	Köln	511	NRW	BK	Juli 2018	2018	ST117	vanB			2018-08-13	ja
300	Wisplinghoff Köln	BK86290;AF81467069	BK86290	NGS12324	2018-07-18	12/1944	12/44	m	G.K.	26892	73	Köln	Köln	Köln	Köln	506	NRW	BK	Juli 2018	2018	ST117	vanB			2018-08-13	ja
301	Wisplinghoff Köln	BK91871	BK91871	NGS12431	2018-07-31	11/1952	11/52	f	W.C.	24013	65	Köln	Köln	Kreis Euskirchen	Euskirchen	539	NRW	BK	Juli 2018	2018	ST117	vanB			2018-08-27	ja
302	Wisplinghoff Köln	BK25393;AF81480110	BK25393	NGS13055	2018-09-27	03/1939	03/39	m	S.U.	29065	79	Köln	Köln	Köln	Köln	509	NRW	BK	September 2018	2018	ST117	vanB			2018-12-05	ja
303	Wisplinghoff Köln	AF81487185;BK43385	BK43385	NGS13347	2018-11-09	11/1928	11/28	m	R.J.	32880	90	Köln	Köln	Köln	Köln	508	NRW	BK	November 2018	2018	ST117	vanB			2018-12-05	ja
304	Wisplinghoff Köln	AF81878448;BK46282	BK46282	NGS13401	2018-11-16	05/1952	05/52	f	R.K.	24305	66	Köln	Köln	Rhein-Erft-Kreis	Bergheim	501	NRW	BK	November 2018	2018	ST203	vanA			2019-01-03	ja
305	Wisplinghoff Köln	AF79672492;BK50427	BK50427	NGS13488	2018-11-29	02/1934	02/34	m	E.J.	30982	84	Köln	Köln	Rhein-Erft-Kreis	Bergheim	501	NRW	BK	November 2018	2018	ST117	vanB			2019-01-17	ja
306	Wisplinghoff Köln	AF81492194;BK54459	BK54459	NGS13544	2018-12-06	07/1953	07/53	m	M.,M-P	23899	65	Köln	Köln	Rhein-Erft-Kreis	Bergheim	502	NRW	BK	Dezember 2018	2018	ST192	vanA			2019-02-01	ja
307	Wisplinghoff Köln	BK58726; AF84486068	BK58726	NGS13568	2018-12-12	03/1951	03/51	m	V.M	24758	67	Köln	Köln	Köln	Köln	506	NRW	BK	Dezember 2018	2018	ST117	vanB			2019-01-24	ja
308	Wisplinghoff Köln	BK60862;AF81494519	BK60862	NGS13617	2018-12-18	12/1936	12/36	m	W.M.	29967	82	Köln	Köln	Köln	Köln	511	NRW	BK	Dezember 2018	2018	ST117	vanB			2019-02-19	ja
309	Wisplinghoff Köln	AF81800961;BK4561	BK4561	NGS13915	2019-01-30	03/1934	03/34	m	M.M.	31016	84	Köln	Köln	Köln	Köln	508	NRW	BK	January 2019	2019	ST117	vanB			2019-03-14	ja
310	Wisplinghoff Köln	AF81510898; BK2748	BK2748	NGS14232	2019-03-05	07/1954	07/54	m	F.H.	23623	64	Köln	Köln	Köln	Köln	507	NRW	BK	March 2019	2019	ST117	vanB			2019-04-08	ja
311	MVZ Synlab Leverkusen	Mi476782	Mi476782	NGS14443	2019-03-28	12/1938	12/38	f	S.I.	29337	80	Köln	Köln	Köln	Köln	511	NRW	BK	March 2019	2019	ST117	vanB			2019-04-18	ja
312	Wisplinghoff Köln	BK25309	BK25309	NGS14543	2019-04-18	03/1960	03/60	f	Z.C.	21597	59	Köln	Köln	Rhein-Erft-Kreis	Bergheim	503	NRW	BK	April 2019	2019	ST117	vanA			2019-05-20	ja
313	Wisplinghoff Köln	BK52360	BK52360	NGS14550	2019-04-23	02/1945	02/45	m	H.W.	27109	74	Köln	Köln	Rhein-Erft-Kreis	Bergheim	503	NRW	BK	April 2019	2019	ST117	vanB			2019-05-09	ja
314	Wisplinghoff Köln	AF79467696;BK54436	BK54436	NGS14570	2019-04-25	02/1947	02/47	m	H.,H.R.	26381	72	Köln	Köln	Nicht NRW	Nicht NRW	664	NRW	BK	April 2019	2019	ST117	vanB			2019-05-20	ja
315	Wisplinghoff Köln	AF92898450;BK56210	BK56210	NGS14579	2019-04-29	07/1952	07/52	m	T.,H.-J.	24408	66	Köln	Köln	Köln	Köln	509	NRW	BK	April 2019	2019	ST117	vanA			2019-05-20	ja
316	Wisplinghoff Köln	BK60383	BK60383	NGS14634	2019-05-06	09/1940	09/40	m	G.S.	28736	78	Köln	Köln	Köln	Köln	508	NRW	BK	May 2019	2019	ST117	vanB			2019-06-13	ja
317	Wisplinghoff Köln	AF84412523;BK95006	BK95006	NGS15114	2019-07-12	20210	05/55	m	S.G.	23448	64	Köln	Köln	Köln	Köln	509	NRW	BK	July 2019	2019	ST117	vanB			2019-08-01	ja
318	Wisplinghoff Köln	BK 4298; AF 81612935	BK 4298	NGS15227	2019-07-26	05/1949	05/49	m	W.W.	25653	70	Köln	Köln	Köln	Köln	506	NRW	BK	July 2019	2019	ST117	vanB			2019-08-13	ja
319	Wisplinghoff Köln	BK13811	BK13811	NGS15366	2019-08-12	07/1977	07/77	f	K.S.	15382	42	Köln	Köln	Köln	Köln	507	NRW	BK	August 2019	2019	ST80	vanA			2019-10-10	ja
320	Wisplinghoff Köln	BK42905	BK42905	NGS15824	2019-10-02	04/1957	04/57	m	K.M.	#REF!	36	Köln	Köln	Köln	Köln	506	NRW	BK	October 2019	2019	ST117	vanB			2019-10-31	ja
321	Wisplinghoff Köln	AF81719257;BK64720	BK64720	NGS16149	2019-11-14	04/1934	04/34	f	W.T.	#REF!	85	Köln	Köln	Köln	Köln	511	NRW	BK	November 2019	2019	ST80	vanA			2019-12-12	ja
322	Wisplinghoff Köln	AF84428101;BK69891	BK69891	NGS16246	2019-11-21	07/1938	07/38	f	P.S.	#REF!	81	Köln	Köln	Köln	Köln	508	NRW	BK	November 2019	2019	ST1299	vanA			2019-12-12	ja
323	Wisplinghoff Köln	BK71595	BK71595	NGS16277	2019-11-26	03/1966	03/66	m	J.C.	#REF!	53	Köln	Köln	Köln	Köln	508	NRW	BK	November 2019	2019	ST117	vanA			2019-12-12	ja
324	Wisplinghoff Köln	BK84480	BK84480	NGS16405	2019-12-18	08/1936	08/36	m	K.,G.	#REF!	83	Köln	Köln	Rhein-Erft-Kreis	Bergheim	503	NRW	BK	December 2019	2019	ST117	vanB			2020-02-20	ja
325	Helios Klinikum Krefeld	612173	612173	NGS 05082	2016-02-26	09/1958	09/58	f	P.S.	1957-06-26	57	Krefeld	Krefeld	Krefeld	Krefeld	478	NRW	BK	February 2016	2016	ST117	vanA	vanZ	nein	2016-03-22	ja
326	Helios Klinikum Krefeld	BF4703	BF4703	NGS 05278	2016-04-04	05/1942	05/42	f	K.M.	1973-12-04	73	Krefeld	Krefeld	Krefeld	Krefeld	478	NRW	BK	April 2016	2016	ST80	vanA	vanZ	nein	2016-04-15	ja
327	Helios Klinikum Krefeld	BF4698	BF4698	NGS 05279	2016-04-04	06/1932	06/32	m	B.A.	1983-11-03	83	Krefeld	Krefeld	Krefeld	Krefeld	478	NRW	BK	April 2016	2016	ST203	vanA	vanZ	nein	2016-04-15	ja
328	Helios Klinikum Krefeld	BF4465	BF4465	NGS 05280	2016-04-04	07/1937	07/37	m	C.A.	1978-10-04	78	Krefeld	Krefeld	Krefeld	Krefeld	478	NRW	BK	April 2016	2016	ST80	vanA	vanZ	nein	2016-04-15	ja
329	Helios Klinikum Krefeld	BF4964	BF4964	NGS 05307	2016-04-07	05/1933	05/33	f	W.C.	1982-12-07	82	Krefeld	Krefeld	Duisburg	Duisburg	471	NRW	BK	April 2016	2016	ST192	vanB		nein	2016-04-29	ja
330	MVZ Synlab Leverkusen	LB61911556	LB61911556	NGS 05494	2016-05-17	08/1934	08/34	f	S.M.	1981-10-16	81	Krefeld	Krefeld	Krefeld	Krefeld	477	NRW	BK	May 2016	2016	ST192	vanA	vanZ	nein	2016-06-13	ja
331	Helios Klinikum Krefeld	BF11055	BF11055	NGS 05725	2016-07-22	08/1943	08/43	m	W.,H.	1972-12-21	72	Krefeld	Krefeld	Krefeld	Krefeld	478	NRW	BK	July 2016	2016	ST117	vanA	vanZ	nein	2016-08-18	ja
332	Helios Klinikum Krefeld	BF13641	BF13641	NGS 06414	2016-09-07	06/1939	06/39	f	R.H.	1977-04-08	77	Krefeld	Krefeld	Krefeld	Krefeld	478	NRW	BK	September 2016	2016	ST192	vanA		nein	2016-12-15	ja
333	Helios Klinikum Krefeld	BF13665	BF13665	NGS 06415	2016-09-07	08/1943	08/43	m	H.W.	1973-02-06	73	Krefeld	Krefeld	Krefeld	Krefeld	478	NRW	BK	September 2016	2016	ST117	vanA	vanz	nein	2016-11-24	ja
334	Helios Klinikum Krefeld	BF15549	BF15549	NGS 06892	2016-10-19	02/1943	02/43	f	K.,J.	1973-09-17	73	Krefeld	Krefeld	Krefeld	Krefeld	478	NRW	BK	October 2016	2016	ST117	vanB		nein	2016-12-01	ja
335	Helios Klinikum Krefeld	BF15508	BF15508	NGS 06893	2016-10-19	08/1959	08/59	f	S.,S.	1957-03-20	57	Krefeld	Krefeld	Duisburg	Duisburg	470	NRW	BK	October 2016	2016	ST80	vanA	vanZ	nein	2016-12-01	ja
336	Helios Klinikum Krefeld	608202	608202	NGS 07063	2016-11-14	01/1940	01/40	m	D.H.	1976-11-13	76	Krefeld	Krefeld	Krefeld	Krefeld	478	NRW	BK	November 2016	2016	ST192	vanA	vanz	nein	2106-12-01	ja
337	Helios Klinikum Krefeld	BF3292	BF3292	NGS08326	2017-02-28	10/1938	10/38	m	M.E.	1978-05-30	78	Krefeld	Krefeld	Krefeld	Krefeld	478	NRW	BK	February 2017	2017	ST80	vanA	vanz	nein	2017-04-06	ja
338	Helios Klinikum Krefeld	626240	626240	NGS09180	2017-07-10	05/1956	05/56	m	P.H.	1961-03-10	61	Krefeld	Krefeld	Krefeld	Krefeld	478	NRW	BK	July 2017	2017	ST117	vanB			2017-08-10	ja
339	Helios Klinikum Krefeld	BF14622	BF14622	NGS09656	2017-09-15	10/1962	10/62	m	M.E.	1954-12-15	54	Krefeld	Krefeld	Krefeld	Krefeld	478	NRW	BK	September 2017	2017	ST192	vanA	vanZ		2017-10-16	ja
340	Helios Klinikum Krefeld	BF16172	BF16172	NGS09825	2017-10-12	02/1938	02/38	m	F.D.	1979-09-10	79	Krefeld	Krefeld	Krefeld	Krefeld	478	NRW	BK	October 2017	2017	ST192	vanA	vanZ		2017-11-03	ja
341	Helios Klinikum Krefeld	607871	607871	NGS10429	2017-12-11	06/1952	06/52	m	B.J.	1965-07-11	65	Krefeld	Unbekannt	Krefeld	Krefeld	478	NRW	BK	December 2017	2017	ST80	vanB			2018-01-10	ja
342	MVZ Synlab Leverkusen	LB80550539	LB80550539	NGS10843	2018-02-07	12/1935	12/35	m	K.N.	30019	82	Krefeld	Krefeld	Duisburg	Duisburg	472	NRW	BK	Februar 2018	2018	ST192	vanA			2018-02-21	ja
343	Helios Klinikum Krefeld	BF2112	BF2112	NGS10877	2018-02-14	01/1939	01/39	f	P.R.	28899	79	Krefeld	Krefeld	Krefeld	Krefeld	478	NRW	BK	Februar 2018	2018	ST117	vanB			2018-02-28	ja
344	MVZ Synlab Leverkusen	LB9251183	LB9251183	NGS15046	2019-07-04	07/1975	07/75	m	S.M.	16074	44	Krefeld	Krefeld	Krefeld	Krefeld	478	NRW	BK	July 2019	2019	ST117	vanB			2019-08-01	ja
345	Überörtl. Gemeinsch.-Praxis Plogmann-Pietsch Gelsenkirchen	50182445	50182445	NGS11156	2018-03-16	01/1935	01/35	m	A.,G.V.	30390	83	Kreis Borken	Borken	Kreis Borken	Borken	463	NRW	BK	März 2018	2018	ST80	vanB			2018-04-13	ja
346	MVZ Labor Münster Dr. Löer, Prof. Cullen	023_8993; 813406781205	813406781205	NGS13676	2019-01-03	01/1967	01/67	m	W.J.	18995	52	Kreis Borken	Borken	Kreis Kleve	Kleve	464	NRW	BK	January 2019	2019	ST117	vanB			2019-02-19	ja
347	MVZ Labor Münster Dr. Löer, Prof. Cullen	023_9277;813450491206	813450491206	NGS14210	2019-02-28	04/1933	04/33	f	J.H.	31379	85	Kreis Borken	Borken	Kreis Borken	Borken	463	NRW	BK	February 2019	2019	ST117	vanB			2019-04-08	ja
348	MVZ Labor Münster Dr. Löer, Prof. Cullen	023_9416;813475051205	813475051205	NGS14477	2019-04-02	06/1942	06/42	m	S.R.	28064	76	Kreis Borken	Borken	Kreis Kleve	Kleve	464	NRW	BK	April 2019	2019	ST117	vanB			2019-05-09	ja
349	MVZ Labor Münster Dr. Löer, Prof. Cullen	023_9696; 816359461105	816359461105	NGS14896	2019-06-13	02/1945	02/45	m	S.E.	27160	74	Kreis Borken	Borken	Kreis Borken	Borken	485	NRW	BK	June 2019	2019	ST117	vanB			2019-07-11	ja
350	MVZ Labor Münster Dr. Löer, Prof. Cullen	023_10268; 813635151106	813635151106	NGS15944	2019-10-17	10/1938	10/38	f	H.H.	#REF!	81	Kreis Borken	Borken	nicht NRW	nicht NRW	163	NRW	BK	October 2019	2019	ST117	vanB			2019-12-12	ja
351	MVZ Labor Münster Dr. Löer, Prof. Cullen	023_9672; 160493312111	160493312111	NGS14849	2019-06-06	06/1943	06/43	m	S.M.	27764	76	Kreis Coesfeld	Coesfeld	Kreis Coesfeld	Coesfeld	593	NRW	BK	June 2019	2019	ST117	vanB			2019-08-01	ja
352	MVZ Dr. Eberhard und Partner Dortmund	19184155	19184155	NGS15031	2019-07-02	01/1924	01/24	m	G.W.	34881	95	Kreis Coesfeld	Coesfeld	Kreis Coesfeld	Coesfeld	593	NRW	BK	July 2019	2019	ST117	vanB			2019-07-11	ja
353	Uniklinik RWTH Aachen LDZ MVZ Dr. Stein + Kollegen	9411033678	9411033678	NGS10599	2018-01-04	09/1989	09/89	f	P.C.	10352	28	Kreis Düren	Düren	Kreis Düren	Düren	523	NRW	BK	Januar 2018	2018	ST203	vanA	vanZ		2018-02-06	ja
354	Wisplinghoff Köln	AF87222691;BK23928	BK23928	NGS14221	2019-03-01	03/1939	03/39	f	W.A.	29220	79	Kreis Düren	Düren	Kreis Düren	Düren	523	NRW	BK	March 2019	2019	ST117	vanB			2019-04-08	ja
355	Wisplinghoff Köln	AF87012072;BK49349	BK49349	NGS14525	2019-04-15	01/1949	01/49	f	L.K.	25671	70	Kreis Düren	Düren	Kreis Heinsberg	Heinsberg	418	NRW	BK	April 2019	2019	ST117	vanB			2019-05-03	ja
356	Wisplinghoff Köln	AF86986064;BK92052	BK92052	NGS15078	2019-07-08	10/1946	10/46	m	Z.,H.-J.	26578	72	Kreis Düren	Düren	Kreis Düren	Düren	523	NRW	BK	July 2019	2019	ST117	vanB			2019-08-01	ja
357	Wisplinghoff Köln	AF87599731; BK40943	BK40943	NGS15788	2019-09-26	03/1953	03/53	f	B.E.	24315	66	Kreis Düren	Düren	Städteregion Aachen	Aachen	521	NRW	BK	September 2019	2019	ST117	vanB			2019-10-31	ja
358	Wisplinghoff Köln	BK74175	BK74175	NGS16317	2019-12-04	03/1947	03/47	m	T.M.	#REF!	72	Kreis Düren	Düren	Kreis Düren	Düren	523	NRW	BK	December 2019	2019	ST117	vanB			2020-01-02	ja
359	MVZ Synlab Leverkusen	LB82120928	LB82120928	NGS11800	2018-05-28	05/1964	05/64	f	H.L.	19750	54	Kreis Euskirchen	Euskirchen	Kreis Euskirchen	Euskirchen	539	NRW	BK	Mai 2018	2018	ST323	vanB			2018-06-19	ja
360	MVZ Synlab Leverkusen	8501-2089	85012089	NGS13637	2018-12-19	04/1938	04/38	f	L.K.	29482	80	Kreis Euskirchen	Euskirchen	Kreis Euskirchen	Euskirchen	538	NRW	BK	Dezember 2018	2018	ST1352	vanB			2019-02-19	ja
361	MVZ Synlab Leverkusen	LB9023-1191	LB90231191	NGS13789	2019-01-18	03/1942	03/42	m	B.A.	28082	76	Kreis Euskirchen	Euskirchen	Kreis Euskirchen	Euskirchen	539	NRW	BK	January 2019	2019	ST1352	vanB			2019-02-19	ja
362	MVZ Synlab Leverkusen	90651198	90651198	NGS14099	2019-02-18	02/1943	02/43	m	M.E.	27776	85	Kreis Euskirchen	Euskirchen	Essen	Essen	451	NRW	BK	February 2019	2019	ST1352	vanB			2019-03-27	ja
363	MVZ Synlab Leverkusen	9143638	9143638	NGS14515	2019-04-11	06/1930	06/30	f	E.C.	32456	88	Kreis Euskirchen	Euskirchen	Kreis Euskirchen	Euskirchen	538	NRW	BK	April 2019	2019	ST117	vanB			2019-05-03	ja
364	MVZ Synlab Leverkusen	LB91760457	LB91760457	NGS14607	2019-05-02	09/1949	09/49	f	B.I.	25445	69	Kreis Euskirchen	Euskirchen	Köln	Köln	507	NRW	BK	May 2019	2019	ST117	vanB			2019-05-28	ja
365	MVZ Synlab Leverkusen	LB93950695	LB93950695	NGS15861	2019-10-01	10/1923	10/23	f	W.E.	#REF!	95	Kreis Euskirchen	Euskirchen	Kreis Euskirchen	Euskirchen	538	NRW	BK	October 2019	2019	ST117	vanB			2019-11-07	ja
366	Klinikum Gütersloh	90050141	90050141	NGS12589	2018-08-20	11/1937	11/37	m	W.J.	1980-10-18	80	Kreis Gütersloh	Gütersloh	Kreis Gütersloh	Gütersloh	333	NRW	BK	August 2018	2018	ST117	vanB			2018-09-18	ja
367	Klinikum Gütersloh	90059629	90059629	NGS14668	2019-05-10	10/1952	10/52	m	A.B.	24327	66	Kreis Gütersloh	?	Kreis Gütersloh	Gütersloh	333	NRW	BK	May 2019	2019	ST80	vanA			2019-06-13	ja
368	MVZ Synlab Leverkusen	82970253	82970253	NGS12405	2018-07-27	09/1961	09/61	m	W.D.	20783	56	Kreis Heinsberg	Heinsberg	Kreis Heinsberg	Heinsberg	525	NRW	BK	Juli 2018	2018	ST117	vanB			2018-08-23	ja
369	Uniklinik RWTH Aachen LDZ MVZ Dr. Stein + Kollegen	I4158025	I4158025	NGS13204	2018-10-22	09/1956	09/56	f	D.I.	22696	62	Kreis Heinsberg	Wegberg	Kreis Heinsberg	Heinsberg	418	NRW	BK	Oktober 2018	2018	ST117	vanB			2019-01-24	ja
370	MVZ Synlab Leverkusen	LB91030618	LB91030618	NGS14375	2019-03-22	06/1933	06/33	f	J.E.	31340	85	Kreis Heinsberg	Heinsberg	Kreis Heinsberg	Heinsberg	525	NRW	BK	March 2019	2019	ST117	vanB			2019-04-18	ja
371	MVZ Synlab Leverkusen	LB93912743	LB93912743	NGS15826	2019-10-02	04/1957	04/57	f	K.H.	#REF!	68	Kreis Heinsberg	Heinsberg	Kreis Heinsberg	Heinsberg	525	NRW	BK	October 2019	2019	ST117	vanB			2019-10-31	ja
372	MVZ Diamedis GmbH; Bielefeld	SBSE02/0091	SBSE02/0091	NGS11663	2018-05-11	01/1942	01/42	f	K.J.	27889	76	Kreis Höxter	Höxter	Kreis Höxter	Höxter	376	NRW	BK	Mai 2018	2018	ST117	vanB			2018-06-07	ja
373	Überörtl. Gemeinsch.-Praxis Plogmann-Pietsch Gelsenkirchen	50166484	50166484	NGS10528	2017-12-22	12/1940	12/40	f	S.M.	1977-01-20	77	Kreis Kleve	Kleve	Kreis Kleve	#REF!	476	NRW	BK	December 2017	2017	ST117	vanB			2018-01-23	ja
374	Überörtl. Gemeinsch.-Praxis Plogmann-Pietsch Gelsenkirchen	50203062	50203062	NGS11983	2018-06-15	04/1941	04/41	m	N.B.	28199	77	Kreis Kleve	Kleve	Kreis Kleve	Kleve	475	NRW	BK	Juni 2018	2018	ST203	vanA			2018-07-09	ja
375	Überörtl. Gemeinsch.-Praxis Plogmann-Pietsch Gelsenkirchen	50266340_2	50266340_2	NGS14555	2019-04-24	03/1935	03/35	f	P.M.	30735	84	Kreis Kleve	Kleve	Kreis Kleve	Kleve	476	NRW	BK	April 2019	2019	ST117	vanB			2019-05-20	ja
376	Klinikum Lippe GmbH Inst. f. Mikrobiologie+Hygiene Detmold	412788	412788	NGS16370	2019-12-13	08/1980	08/80	m	Z.S.	#REF!	39	Kreis Lippe	Lippe	Bielefeld	Bielefeld	336	NRW	BK	December 2019	2019	ST117	vanB			2020-01-29	ja
377	Medizinische Laboratorien Düsseldorf	40276674	40276674	NGS 05915	2016-07-26	03/1938	03/38	f	M.,R.	1978-05-27	78	Kreis Mettmann	Mettmann	Nicht bekannt	Nicht bekannt	nicht bekannt	NRW	BK	July 2016	2016	ST17	vanA	vanZ	nein	2016-08-18	ja
378	Medizinische Laboratorien Düsseldorf	40277509	40277509	NGS 06188	2016-08-15	10/1936	10/36	f	B.,G.	1979-11-14	79	Kreis Mettmann	Mettmann	Wuppertal	Wuppertal	423	NRW	BK	August 2016	2016	ST192	vanA	vanZ	nein	2016-08-19	ja
379	MVZ Dr. Stein/ Velbert Labor Aprath	VBG4630067	VBG4630067	NGS 07297	2016-11-18	02/1939	02/39	m	K.O.	1977-10-17	77	Kreis Mettmann	Mettmann	Essen	Essen	453	NRW	BK	November 2016	2016	ST192	vanA	vanz	nein	2106-12-01	ja
380	MVZ Synlab Leverkusen	LB92321276	LB92321276	NGS14871	2019-06-12	02/1951	02/51	m	B.A.	24968	68	Kreis Mettmann	Mettmann	Kreis Mettmann	Mettmann	407	NRW	BK	June 2019	2019	ST117	vanB			2019-07-11	ja
381	Laborbetriebsgesellschaft Dr. Dirkes-Kersting Siegen	54053178	54053178	NGS14805	2019-05-27	11/1957	11/57	m	F.H.	22487	61	Kreis Olpe	?	Kreis Olpe	Olpe	574	NRW	BK	May 2019	2019	ST323	vanB			2019-07-03	ja
382	B+V Laborzentrum GmbH Paderborn	11954224	11954224	NGS 05335	2016-04-12	10/1939	10/39	f	A.K.	1976-07-12	76	Kreis Paderborn	Paderborn	Kreis Paderborn	Paderborn	331	NRW	BK	April 2016	2016	ST203	vanA	vanZ	nein	2016-04-29	ja
383	B+V Laborzentrum GmbH Paderborn	2121980332	2121980332	NGS 05694	2016-06-20	08/1931	08/31	f	L.B.	1984-11-19	84	Kreis Paderborn	Paderborn	Kreis Höxter	Höxter	344	NRW	BK	June 2016	2016	ST117	vanB		nein	2016-07-19	ja
384	B+V Laborzentrum GmbH Paderborn	2147102832	2147102832	NGS09056	2017-06-26	08/1951	08/51	m	H.R.	1965-11-25	65	Kreis Paderborn	Paderborn	Kreis Paderborn	Paderborn	331	NRW	BK	June 2017	2017	ST117	vanB			2017-08-10	ja
385	B+V Laborzentrum GmbH Paderborn	1184883432	1184883432	NGS10860	2018-02-09	07/1941	07/41	m	R.R.	27982	76	Kreis Paderborn	Paderborn	Kreis Paderborn	Paderborn	331	NRW	BK	Februar 2018	2018	ST117	vanB			2018-02-23	ja
386	B+V Laborzentrum GmbH Paderborn	51166086	51166086	NGS10944	2018-02-21	03/1934	03/34	f	E.J.	30673	83	Kreis Paderborn	Unbekannt	Kreis Paderborn	Paderborn	331	NRW	BK	Februar 2018	2018	ST117	vanB			2018-03-19	ja
387	B+V Laborzentrum GmbH Paderborn	1186875632	1186875632	NGS10946	2018-02-22	01/1953	01/53	m	R.M.	23793	65	Kreis Paderborn	Unbekannt	Kreis Paderborn	Paderborn	331	NRW	BK	Februar 2018	2018	ST78	vanA			2018-03-19	ja
388	B+V Laborzentrum GmbH Paderborn	11992270	11992270	NGS11851	2018-06-01	07/1926	07/26	f	S.E.	33573	91	Kreis Paderborn	Paderborn	Kreis Paderborn	Paderborn	331	NRW	BK	Juni 2018	2018	ST117	vanB			2018-06-19	ja
389	B+V Laborzentrum GmbH Paderborn	2172212432	2172212432	NGS12074	2018-06-26	01/1951	01/51	f	O.M.	24648	67	Kreis Paderborn	Unbekannt	Detmold	Detmold	328	NRW	BK	Juni 2018	2018	ST117	vanB			2018-07-03	ja
390	B+V Laborzentrum GmbH Paderborn	1103587632	1103587632	NGS12268	2018-07-11	05/1949	05/49	m	R.A.	25273	69	Kreis Paderborn	Paderborn	Kreis Paderborn	Paderborn	331	NRW	BK	Juli 2018	2018	ST117	vanB			2018-08-23	ja
391	B+V Laborzentrum GmbH Paderborn	1104296732	1104296732	NGS12304	2018-07-17	03/1969	03/69	m	W.A.	1949-05-17	49	Kreis Paderborn	Paderborn	Kreis Paderborn	Paderborn	331	NRW	BK	Juli 2018	2018	ST117	vanB			2018-08-23	ja
392	B+V Laborzentrum GmbH Paderborn	2189943632	2189943632	NGS14179	2019-02-27	03/1948	03/48	m	B.H.	25930	70	Kreis Paderborn	Paderborn	Hochsauerlandkreis	Meschede	599	NRW	BK	February 2019	2019	ST78	vanA			2019-04-08	ja
393	B+V Laborzentrum GmbH Paderborn	2199879332	2199879332	NGS15099	2019-07-11	09/1984	09/84	f	E.J.	12731	34	Kreis Paderborn	Paderborn	Kreis Paderborn	Paderborn	331	NRW	BK	July 2019	2019	ST117	vanB			2019-08-01	ja
394	B+V Laborzentrum GmbH Paderborn	2208916923	2208916923	NGS16107	2019-11-08	02/1932	02/32	m	B.W.	#REF!	87	Kreis Paderborn	Paderborn	Kreis Paderborn	Paderborn	331	NRW	BK	November 2019	2019	ST117	vanB			2019-12-12	ja
395	Überörtliche Gemeinschaftspraxis Gelsenkirchen	50123855	50123855	NGS08550	2017-04-04	06/1963	06/63	m	M.,K.H.	1953-11-03	53	Kreis Recklinghausen	Recklinghausen	Kreis Recklinghausen	Recklinghausen	457	NRW	BK	April 2017	2017	ST117	vanB		nein	2017-04-25	ja
396	Überörtl. Gemeinsch.-Praxis Plogmann-Pietsch Gelsenkirchen	50137221	50137221	NGS09213	2017-07-17	11/1947	11/47	m	K.S.	1969-09-15	69	Kreis Recklinghausen	Recklinghausen	Kreis Recklinghausen	Recklinghausen	456	NRW	BK	July 2017	2017	ST117	vanB			2017-08-10	ja
397	Überörtl. Gemeinsch.-Praxis Plogmann-Pietsch Gelsenkirchen	50141143	50141143	NGS09214	2017-07-17	08/1938	08/38	f	J.I.	1978-12-16	78	Kreis Recklinghausen	Recklinghausen	Kreis Recklinghausen	Recklinghausen	456	NRW	BK	July 2017	2017	ST117	vanB			2017-08-10	ja
398	IML Bochum	36105733	36105733	NGS09548	2017-08-29	08/1940	08/40	f	S.B.	1977-01-27	77	Kreis Recklinghausen	Recklinghausen	Kreis Recklinghausen	Recklinghausen	445	NRW	BK	August 2017	2017	ST117	vanB			2017-10-04	ja
399	Überörtl. Gemeinsch.-Praxis Plogmann-Pietsch Gelsenkirchen	50170323	50170323	NGS10529	2017-12-22	11/1958	11/58	m	S.R.	1959-02-20	59	Kreis Recklinghausen	Recklinghausen	Bottrop	#REF!	462	NRW	BK	December 2017	2017	ST117	vanB			2018-01-23	ja
400	IML Bochum	36117774	36117774	NGS10736	2018-01-24	04/1940	04/40	f	K.R.	28422	77	Kreis Recklinghausen	Unbekannt	Kreis Recklinghausen	Recklinghausen	445	NRW	BK	Januar 2018	2018	ST117	vanB			2018-02-21	ja
401	Überörtl. Gemeinsch.-Praxis Plogmann-Pietsch Gelsenkirchen	50180019	50180019	NGS10910	2018-02-16	01/1935	01/35	m	A.G.	30362	83	Kreis Recklinghausen	Recklinghausen	Kreis Borken	Borken	463	NRW	BK	Februar 2018	2018	ST80	vanB			2018-03-07	ja
402	IML Bochum	20052543	20052543	NGS11150	2018-03-15	07/1955	07/55	m	B.W.	22903	62	Kreis Recklinghausen	Recklinghausen	Kreis Recklinghausen	Recklinghausen	445	NRW	BK	März 2018	2018	ST117	vanB			2018-04-13	ja
403	Überörtl. Gemeinsch.-Praxis Plogmann-Pietsch Gelsenkirchen	50189044	50189044	NGS11159	2018-03-16	02/1942	02/42	f	K.L.	27802	76	Kreis Recklinghausen	Recklinghausen	Kreis Coesfeld	Coesfeld	482	NRW	BK	März 2018	2018	ST117	vanB			2018-04-13	ja
404	Überörtl. Gemeinsch.-Praxis Plogmann-Pietsch Gelsenkirchen	50191263	50191263	NGS11438	2018-04-18	07/1933	07/33	m	M.E.	30972	84	Kreis Recklinghausen	Recklinghausen	Kreis Recklinghausen	Recklinghausen	456	NRW	BK	April 2018	2018	ST117	vanB			2018-05-07	ja
405	MVZ Labor Münster Dr. Löer, Prof. Cullen	023_7749; 846580762107	846580762107	NGS11553	2018-04-24	05/1938	05/38	f	S.A.	29213	79	Kreis Recklinghausen	Unbekannt	Kreis Recklinghausen	Recklinghausen	457	NRW	BK	April 2018	2018	ST117	vanB			2018-05-14	ja
406	IML Bochum	36126069	36126069	NGS11562	2018-04-25	09/1977	09/77	m	S.M.	14846	40	Kreis Recklinghausen	Reckq	Kreis Recklinghausen	Recklinghausen	457	NRW	BK	April 2018	2018	ST117	vanB			2018-06-05	ja
407	MVZ Labor Münster Dr. Löer, Prof. Cullen	023_8100;871906978407	871906978407	NGS12185	2018-07-05	06/1946	06/46	f	D.W.	26332	72	Kreis Recklinghausen	Recklinghausen	Gelsenkirchen	Gelsenkirchen	458	NRW	BK	Juli 2018	2018	ST117	vanB			2018-08-13	ja
408	IML Bochum	36132214	36132214	NGS12193	2018-07-05	10/1952	10/52	f	E.H.	24018	65	Kreis Recklinghausen	Castrop-Rauxel	Kreis Recklinghausen	Recklinghausen	457	NRW	BK	Juli 2018	2018	ST117	vanB			2018-08-13	ja
409	IML Bochum	36133003	36133003	NGS12295	2018-07-16	03/1940	03/40	m	M.R.	28626	78	Kreis Recklinghausen	Castrop-Rauxel	Kreis Recklinghausen	Recklinghausen	445	NRW	BK	Juli 2018	2018	ST117	vanB			2018-08-23	ja
410	MVZ Labor Münster Dr. Löer, Prof. Cullen	023_8168;15724172-21	1572417221	NGS12303	2018-07-17	10/1940	10/40	m	H.W.	28413	77	Kreis Recklinghausen	Recklinghausen	Kreis Recklinghausen	Recklinghausen	457	NRW	BK	Juli 2018	2018	ST117	vanB			2018-08-23	ja
411	Überörtl. Gemeinsch.-Praxis Plogmann-Pietsch Gelsenkirchen	50213242	50213242	NGS12321	2018-07-18	06/1941	06/41	m	W.T.	28171	77	Kreis Recklinghausen	Unbekannt	Bottrop	Bottrop	462	NRW	BK	Juli 2018	2018	ST117	vanB			2018-08-13	ja
412	Überörtl. Gemeinsch.-Praxis Plogmann-Pietsch Gelsenkirchen	50212046	50212046	NGS12322	2018-07-18	06/1944	06/44	f	L.U.	27075	74	Kreis Recklinghausen	Unbekannt	Kreis Recklinghausen	Recklinghausen	457	NRW	BK	Juli 2018	2018	ST117	vanB			2018-08-13	ja
413	MVZ Labor Münster Dr. Löer, Prof. Cullen	023_8408; 846621942502	846621942502	NGS12732	2018-09-03	06/1949	06/49	m	J.D.	25296	69	Kreis Recklinghausen	Recklinghausen	Kreis Recklinghausen	Recklinghausen	457	NRW	BK	September 2018	2018	ST117	vanB			2018-10-16	ja
414	MVZ Labor Münster Dr. Löer, Prof. Cullen	871143258409	871143258409	NGS13288	2018-11-05	10/1950	10/50	m	L.M.	24872	68	Kreis Recklinghausen	Recklinghausen	Kreis Recklinghausen	Recklinghausen	457	NRW	BK	November 2018	2018	ST117	vanB			2018-12-05	ja
415	Überörtl. Gemeinsch.-Praxis Plogmann-Pietsch Gelsenkirchen	50233969	50233969	NGS13402	2018-11-16	05/1953	05/53	m	D.H.	23940	65	Kreis Recklinghausen	Recklinghausen	Bottrop	Bottrop	462	NRW	BK	November 2018	2018	ST117	vanB			2019-01-03	ja
416	IML Bochum	36145263	36145263	NGS13545	2018-12-06	08/1943	08/43	m	D.J.	27521	75	Kreis Recklinghausen	Castrop-Rauxel	Kreis Recklinghausen	Recklinghausen	445	NRW	BK	Dezember 2018	2018	ST117	vanB			2019-02-01	ja
417	IML Bochum	36147641	36147641	NGS13723	2019-01-09	11/1955	11/55	m	H.M.	23080	63	Kreis Recklinghausen	?	Kreis Recklinghausen	Recklinghausen	445	NRW	BK	January 2019	2019	ST117	vanB			2019-02-19	ja
418	Überörtl. Gemeinsch.-Praxis Plogmann-Pietsch Gelsenkirchen	50244214_2	50244214_2	NGS13782	2019-01-17	08/1960	08/60	f	L.J.	21353	58	Kreis Recklinghausen	Recklinghausen	Kreis Recklinghausen	Recklinghausen	457	NRW	BK	January 2019	2019	ST117	vanB			2019-02-19	ja
419	MVZ Labor Münster Dr. Löer, Prof. Cullen	023_9106; 871241008409	871241008409	NGS13901	2019-01-29	03/1944	03/44	m	L.K.	27362	74	Kreis Recklinghausen	Recklinghausen	Kreis Recklinghausen	Recklinghausen	457	NRW	BK	January 2019	2019	ST117	vanB			2019-03-14	ja
420	MVZ Labor Münster Dr. Löer, Prof. Cullen	023_9230;871274588407	871274588407	NGS14107	2019-02-19	02/1945	02/45	m	B.H.	27046	74	Kreis Recklinghausen	Recklinghausen	Kreis Recklinghausen	Recklinghausen	456	NRW	BK	February 2019	2019	ST117	vanB			2019-03-27	ja
421	MVZ Labor Münster Dr. Löer, Prof. Cullen	023_9374;871313338404	871313338404	NGS14364	2019-03-21	11/1949	11/49	m	H.K.	25342	69	Kreis Recklinghausen	Recklinghausen	Kreis Recklinghausen	Recklinghausen	445	NRW	BK	March 2019	2019	ST117	vanB			2019-04-15	ja
422	Überörtl. Gemeinsch.-Praxis Plogmann-Pietsch Gelsenkirchen	50257600	50257600	NGS14399	2019-03-25	05/1965	05/65	f	R.E.	19686	53	Kreis Recklinghausen	Recklinghausen	Kreis Recklinghausen	Recklinghausen	457	NRW	BK	March 2019	2019	ST117	vanB			2019-04-18	ja
423	Überörtl. Gemeinsch.-Praxis Plogmann-Pietsch Gelsenkirchen	50255647	50255647	NGS14400	2019-03-25	01/1940	01/40	f	L.E.	28938	79	Kreis Recklinghausen	Recklinghausen	Kreis Recklinghausen	Recklinghausen	456	NRW	BK	March 2019	2019	ST117	vanB			2019-04-18	ja
424	MVZ Labor Münster Dr. Löer, Prof. Cullen	023_9391;871314718407	871314718407	NGS14407	2019-03-26	04/1939	04/39	m	D.H.	29214	79	Kreis Recklinghausen	Recklinghausen	Kreis Recklinghausen	Recklinghausen	457	NRW	BK	March 2019	2019	ST117	vanB			2019-04-15	ja
425	MVZ Labor Münster Dr. Löer, Prof. Cullen	023_9398;871320468411	871320468411	NGS14441	2019-03-28	10/1947	10/47	f	J.L.	26111	71	Kreis Recklinghausen	Recklinghausen	Kreis Recklinghausen	Recklinghausen	456	NRW	BK	March 2019	2019	ST117	vanB			2019-04-18	ja
426	Überörtl. Gemeinsch.-Praxis Plogmann-Pietsch Gelsenkirchen	50270540	50270540	NGS14694	2019-04-22	06/1955	06/55	m	A.R.	23336	63	Kreis Recklinghausen	Recklinghausen	Gelsenkirchen	Gelsenkirchen	458	NRW	BK	May 2019	2019	ST117	vanB			2019-06-13	ja
427	Überörtl. Gemeinsch.-Praxis Plogmann-Pietsch Gelsenkirchen	50271881	50271881	NGS14695	2019-04-26	03/1985	03/85	m	B.O.	12474	34	Kreis Recklinghausen	Recklinghausen	Bottrop	Bottrop	462	NRW	BK	May 2019	2019	ST80	vanA			2019-06-13	ja
428	MVZ Labor Münster Dr. Löer, Prof. Cullen	023_9767; 871431908410	871431908410	NGS15003	2019-06-27	09/1939	09/39	m	K.H.	29154	79	Kreis Recklinghausen	Recklinghausen	Kreis Recklinghausen	Recklinghausen	456	NRW	BK	June 2019	2019	ST117	vanB			2019-07-11	ja
429	Eurofins Laborbetriebsgesellschaft Gelsenkirchen	50289174	50289174	NGS15295	2019-08-02	01/1949	01/49	m	Q.E.	25780	70	Kreis Recklinghausen	Recklinghausen	Kreis Recklinghausen	Recklinghausen	457	NRW	BK	August 2019	2019	ST117	vanB			2019-08-20	ja
430	MVZ Labor Münster Dr. Löer, Prof. Cullen	023_10004;871497378410	871497378410	NGS15437	2019-08-20	03/1934	03/34	f	B.W.	31218	85	Kreis Recklinghausen	Recklinghausen	Kreis Recklinghausen	Recklinghausen	456	NRW	BK	August 2019	2019	ST80	vanA			2019-10-10	ja
431	Eurofins Laborbetriebsgesellschaft Gelsenkirchen	50302244	50302244	NGS15950	2019-10-18	12/1933	12/33	m	F.K.	#REF!	85	Kreis Recklinghausen	Gladbeck	Dortmund	Dortmund	443	NRW	BK	October 2019	2019	ST117	vanB			2019-12-12	ja
432	Wisplinghoff Köln	BK59513; AF900363628	BK59513	NGS 06362	2016-08-31	10/1942	10/42	f	B.R.	1973-11-30	73	Kreis Siegen-Wittgenstein	Siegen	Kreis Siegen-Wittgenstein	Siegen	572	NRW	BK	August 2016	2016	ST117	vanB		nein	2016-11-24	ja
433	Wisplinghoff Köln	BK60596; AF81980777	BK60596	NGS 06363	2016-08-31	06/1949	06/49	m	B.G.	1967-04-01	67	Kreis Siegen-Wittgenstein	Siegen	Kreis Siegen-Wittgenstein	Siegen	572	NRW	BK	August 2016	2016	ST117	vanB		nein	2016-11-24	ja
434	Wisplinghoff Köln	BK5943	BK5943	NGS 06707	2016-09-23	07/1940	07/40	m	H.D.	1976-03-24	76	Kreis Siegen-Wittgenstein	Siegen	Kreis Siegen-Wittgenstein	Siegen	572	NRW	BK	September 2016	2016	ST117	vanB		nein	2016-12-01	ja
435	Wisplinghoff Köln	AF81993704	AF81993704	NGS07878	2017-01-19	02/1967	02/67	f	S.I.	1949-12-18	49	Kreis Siegen-Wittgenstein	Siegen	Kreis Siegen-Wittgenstein	Siegen	572	NRW	BK	January 2017	2017	ST117	vanB		nein	2017-02-15	ja
436	Wisplinghoff Köln	BK63156;AF819981	BK63156	NGS08357	2017-03-06	04/1945	04/45	m	S.W.	1971-12-05	71	Kreis Siegen-Wittgenstein	Siegen	Kreis Siegen-Wittgenstein	Siegen	570	NRW	BK	March 2017	2017	ST117	vanB		nein	2017-04-07	ja
437	Wisplinghoff Köln	BK76322	BK76322	NGS08578	2017-04-06	11/1954	11/54	m	W.M.	1962-06-05	62	Kreis Siegen-Wittgenstein	Siegen	Oberbergischer Kreis	Gummersbach	516	NRW	BK	April 2017	2017	ST117	vanB		nein	2017-04-25	ja
438	Wisplinghoff Köln	BK80390; AF900385623	BK80390	NGS08651	2017-04-20	08/1956	08/56	f	W.E.	1960-09-18	60	Kreis Siegen-Wittgenstein	Siegen	Nicht NRW	Nicht NRW	575	NRW	BK	April 2017	2017	ST117	vanB		nein	2017-05-16	ja
439	Wisplinghoff Köln	BK17899	BK17899	NGS09144	2017-07-04	07/1925	07/25	f	L.T.	1992-01-03	92	Kreis Siegen-Wittgenstein	Siegen	Kreis Siegen-Wittgenstein	Siegen	572	NRW	BK	July 2017	2017	ST117	vanB			2017-08-10	ja
440	Wisplinghoff Köln	BK35823	BK35823	NGS09468	2017-08-21	02/1934	02/34	m	K.G.	1983-07-20	83	Kreis Siegen-Wittgenstein	Siegen	Kreis Siegen-Wittgenstein	Siegen	572	NRW	BK	August 2017	2017	ST117	vanB			2017-09-06	ja
441	Wisplinghoff Köln	BK32182;AF81922866	BK32182	NGS10428	2017-12-05	07/1929	07/29	m	W.H.	1988-06-05	88	Kreis Siegen-Wittgenstein	Siegen	Kreis Siegen-Wittgenstein	Siegen	570	NRW	BK	December 2017	2017	ST117	vanB			2018-01-10	ja
442	Wisplinghoff Köln	BK21823;AF81930710	BK21823	NGS10962	2018-02-23	03/1949	03/49	m	L.T.	25196	68	Kreis Siegen-Wittgenstein	Siegen	Nicht NRW	Nicht NRW	357	NRW	BK	Februar 2018	2018	ST117	vanB			2018-02-28	ja
443	Wisplinghoff Köln	BK59967;AF81938752	BK59967	NGS11714	2018-05-16	08/1946	08/46	m	K.,H.-G.	26221	71	Kreis Siegen-Wittgenstein	Siegen	Kreis Siegen-Wittgenstein	Siegen	572	NRW	BK	Mai 2018	2018	ST117	vanB			2018-06-04	ja
444	Wisplinghoff Köln	BK74693;AF81942026	BK74693	NGS12030	2018-06-20	08/1943	08/43	f	J.D.	27352	74	Kreis Siegen-Wittgenstein	Siegen	Kreis Siegen-Wittgenstein	Siegen	570	NRW	BK	Juni 2018	2018	ST117	vanB			2018-07-09	ja
445	Wisplinghoff Köln	BK80745;81943459	BK80745	NGS12174	2018-07-03	02/1943	02/43	m	N.D.	27546	75	Kreis Siegen-Wittgenstein	Siegen	Nicht NRW	Nicht NRW	357	NRW	BK	Juli 2018	2018	ST117	vanB			2018-08-13	ja
446	Wisplinghoff Köln	BK17970;AF83590462	BK17970	NGS12788	2018-09-10	04/1953	04/53	f	S.S.	23903	65	Kreis Siegen-Wittgenstein	Siegen-Wittgenstein	Rheinisch-Bergischer Kreis	Bergisch-Gladbach	515	NRW	BK	September 2018	2018	ST117	vanB			2018-10-22	ja
447	Hygieneinstitut Siegen	54047215	54047215	NGS12913	2018-09-14	02/1940	02/40	m	W.K.	28715	78	Kreis Siegen-Wittgenstein	Unbekannt	Kreis Siegen-Wittgenstein	Siegen	572	NRW	BK	September 2018	2018	ST117	vanB			2018-11-15	ja
448	Wisplinghoff Köln	BK26758;AF83593498	BK26758	NGS13071	2018-10-01	09/1947	09/47	f	M.H.	25963	71	Kreis Siegen-Wittgenstein	Siegen-Wittgenstein	Kreis Olpe	Olpe	574	NRW	BK	Oktober 2018	2018	ST117	vanB			2018-12-05	ja
449	Wisplinghoff Köln	AF81953066	AF81953066	NGS13147	2018-10-12	09/1950	09/50	f	F.I.	24878	68	Kreis Siegen-Wittgenstein	Siegen-Wittgenstein	Kreis Siegen-Wittgenstein	Siegen	572	NRW	BK	Oktober 2018	2018	ST117	vanB			2019-01-24	ja
450	Hygieneinstitut Siegen	54048082	54048082	NGS13279	2018-10-31	07/1932	07/32	m	H.W.	31533	86	Kreis Siegen-Wittgenstein	Siegen	Kreis Siegen-Wittgenstein	Siegen	570	NRW	BK	Oktober 2018	2018	ST202	vanB			2018-12-05	ja
451	Wisplinghoff Köln	AF83507712; BK67127	BK67127	NGS13666	2019-01-02	01/1964	01/64	f	M.E.	20090	55	Kreis Siegen-Wittgenstein	Kreis Siegen-Wittgenstein	Nicht NRW	Nicht NRW	564	NRW	BK	January 2019	2019	ST117	vanB			2019-02-19	ja
452	Wisplinghoff Köln	AF81963142;BK2068	BK2068	NGS13787	2019-01-18	05/1967	05/67	f	Q.A.	18890	51	Kreis Siegen-Wittgenstein	Siegen-Wittgenstein	Kreis Siegen-Wittgenstein	Siegen	570	NRW	BK	January 2019	2019	ST117	vanB			2019-02-19	ja
453	Hygieneinstitut Siegen	54050929	54050929	NGS14195	2019-02-28	10/1945	10/45	m	R.H.	26813	73	Kreis Siegen-Wittgenstein	Siegen	Kreis Siegen-Wittgenstein	Siegen	570	NRW	BK	February 2019	2019	ST117	vanB			2019-04-08	ja
454	Wisplinghoff Köln	AF81967284;BK24210	BK24210	NGS14222	2019-03-01	10/1955	10/55	m	K.V.	23162	63	Kreis Siegen-Wittgenstein	Siegen-Wittgenstein	Kreis Siegen-Wittgenstein	Siegen	572	NRW	BK	March 2019	2019	ST117	vanB			2019-04-08	ja
455	Wisplinghoff Köln	BK32881	BK32881	NGS14298	2019-03-13	08/1936	08/36	f	G.M.	30174	82	Kreis Siegen-Wittgenstein	Siegen-Wittgenstein	Kreis Siegen-Wittgenstein	Siegen	570	NRW	BK	March 2019	2019	ST117	vanB			2019-04-08	ja
456	Wisplinghoff Köln	BK60822	BK60822	NGS14635	2019-05-06	01/1961	01/61	f	D.F.	21309	58	Kreis Siegen-Wittgenstein	Siegen-Wittgenstein	Nicht NRW	Nicht NRW	357	NRW	BK	May 2019	2019	ST117	vanB			2019-06-13	ja
457	Eurofins Laborbetriebsgesellschaft Siegen	54054871	54054871	NGS15292	2019-08-01	05/1967	05/67	f	Q.A.	19085	52	Kreis Siegen-Wittgenstein	?	Nicht bekannt	Nicht bekannt	570	NRW	BK	August 2019	2019	ST117	vanB			2019-08-20	ja
458	Wisplinghoff Köln	AF81984141;BK19240	BK19240	NGS15430	2019-08-19	01/1940	01/40	m	S.A.	29085	79	Kreis Siegen-Wittgenstein	Siegen-Wittgenstein	Nicht NRW	Nicht NRW	564	NRW	BK	August 2019	2019	ST80	vanA			2019-10-10	ja
459	Wisplinghoff Köln	AF81986001	AF81986001	NGS15534	2019-09-02	07/1936	07/36	f	S.I.	30378	83	Kreis Siegen-Wittgenstein	Siegen-Wittgenstein	Kreis Siegen-Wittgenstein	Siegen	572	NRW	BK	September 2019	2019	ST80	vanA			2019-10-10	ja
460	MVZ Labor Münster Dr. Löer, Prof. Cullen	023_8444;157755072107	157755072107	NGS12768	2018-09-07	10/1939	10/39	f	W.K.	28831	78	Kreis Soest	Soest	Kreis Soest	Soest	595	NRW	BK	September 2018	2018	ST117	vanB			2018-10-18	ja
461	MVZ Labor Münster Dr. Löer, Prof. Cullen	023_8531; 157938642405	157938642405	NGS13049	2018-09-25	09/1936	09/36	m	S.W.	29974	82	Kreis Soest	Soest	Kreis Soest	Soest	594	NRW	BK	September 2018	2018	ST117	vanB			2018-12-05	ja
462	MVZ Labor Münster Dr. Löer, Prof. Cullen	023_9062;159138562204	159138562204	NGS13791	2019-01-18	07/1943	07/43	m	E.B.	27595	75	Kreis Soest	Lippstadt	Kreis Coesfeld	Coesfeld	593	NRW	BK	January 2019	2019	ST117	vanB			2019-02-19	ja
463	MVZ Labor Münster Dr. Löer, Prof. Cullen	023_9239;159502012208	159502012208	NGS14108	2019-02-19	02/1946	02/46	f	L.C.	26681	73	Kreis Soest	Soest	Hochsauerlandkreis	Meschede	599	NRW	BK	February 2019	2019	ST117	vanB			2019-03-27	ja
464	IML Bochum	BK40151	BK40151	NGS16318	2019-12-04	03/1933	03/33	m	F.P.	1986-10-04	86	Kreis Soest	Lippstadt	Kreis Soest	Soest	595	NRW	BK	December 2019	2019	ST117	vanB			2020-01-02	ja
465	MVZ Dr. Eberhard und Partner Dortmund	15209646	15209646	NGS 04832	2016-01-05	08/1937	08/37	f	S.H.	1978-06-05	78	Kreis Unna	Unna	Kreis Coesfeld	Coesfeld	593	NRW	BK	January 2016	2016	ST117	vanB		nein	2016-02-09	ja
466	Laborbetriebsgesellschaft Dr. Dirkes_Kersting Iserlohn	50740723	50740723	NGS 04896	2016-01-20	06/1928	06/28	f	B.W.	1987-08-20	87	Kreis Unna	Unna	Kreis Unna	Unna	591	NRW	BK	January 2016	2016	ST117	vanB		nein	2016-02-09	ja
467	MVZ Dr. Eberhard und Partner Dortmund	16013941	16013941	NGS 04914	2016-01-21	09/1939	09/39	m	F.H.	1976-05-21	76	Kreis Unna	Unna	Kreis Warendorf	Warendorf	593	NRW	BK	January 2016	2016	ST117	vanA	vanZ	nein	2016-02-09	ja
468	MVZ Dr. Eberhard und Partner Dortmund	16144449	16144449	NGS 05654	2016-06-13	01/1956	01/56	f	R.K.	1960-06-12	60	Kreis Unna	Unna	Kreis Soest	Soest	595	NRW	BK	June 2016	2016	ST80	vanA		nein	2016-06-24	ja
469	Laborbetriebsgesellschaft Dr. Dirkes_Kersting Iserlohn	50799420	50799420	NGS 07185	2016-11-17	12/1928	12/28	m	J.,H-G	1987-12-17	87	Kreis Unna	Unna	Kreis Unna	Unna	591	NRW	BK	November 2016	2016	ST80	vanA	vanz	nein	2106-12-01	ja
470	Laborbetriebsgesellschaft Dr. Dirkes_Kersting Iserlohn	50807358	50807358	NGS07658	2016-12-27	10/1929	10/29	m	B.S.	1987-03-28	87	Kreis Unna	Unna	Ennepe-Ruhr-Kreis	Schwelm	582	NRW	BK	December 2016	2016	ST117	vanB		nein	2017-01-18	ja
471	Laborbetriebsgesellschaft Dr. Dirkes_Kersting Iserlohn	50808303	50808303	NGS07678	2016-12-29	11/1971	11/71	f	R.C.	1945-02-27	45	Kreis Unna	Unna	Dortmund	Dortmund	442	NRW	BK	December 2016	2016	ST117	vanB		nein	2017-01-18	ja
472	Laborbetriebsgesellschaft Dr. Dirkes_Kersting Iserlohn	50850996	50850996	NGS09200	2017-07-12	11/1933	11/33	m	R.G.	1983-09-10	83	Kreis Unna	Unna	Kreis Unna	Unna	591	NRW	BK	July 2017	2017	ST117	vanB			2017-08-10	ja
473	Laborbetriebsgesellschaft Dr. Dirkes_Kersting Iserlohn	80002363	80002363	NGS10531	2017-12-27	11/1947	11/47	m	P.N.	1970-02-25	70	Kreis Unna	Unna	Kreis Unna	#REF!	591	NRW	BK	December 2017	2017	ST117	vanB			2018-01-30	ja
474	Laborbetriebsgesellschaft Dr. Dirkes_Kersting Iserlohn	80002435	80002435	NGS10541	2017-12-28	08/1981	08/81	m	L.U.	1936-05-28	36	Kreis Unna	Unna	Kreis Soest	#REF!	594	NRW	BK	December 2017	2017	ST117	vanB			2018-03-02	ja
475	Laborbetriebsgesellschaft Dr. Dirkes_Kersting Iserlohn	80007128	80007128	NGS11044	2018-03-05	10/1981	10/81	f	S.E.	13304	36	Kreis Unna	Unna	Dortmund	Dortmund	443	NRW	BK	März 2018	2018	ST117	vanB			2018-03-27	ja
476	Laborbetriebsgesellschaft Dr. Dirkes_Kersting Iserlohn	80009006	80009006	NGS11269	2018-03-29	10/1927	10/27	f	K.E.	33052	90	Kreis Unna	Unna	Kreis Soest	Soest	594	NRW	BK	März 2018	2018	ST117	vanB			2018-04-13	ja
477	MVZ Dr. Eberhard und Partner Dortmund	18130417	18130417	NGS11695	2018-05-15	11/1949	11/49	m	K.S.	25032	68	Kreis Unna	Unna	Kreis Unna	Unna	591	NRW	BK	Mai 2018	2018	ST117	vanB			2018-05-28	ja
478	MVZ Dr. Eberhard und Partner Dortmund	18176738	18176738	NGS12285	2018-07-12	01/1931	01/31	m	J.W.	31969	87	Kreis Unna	Lünen	Kreis Recklinghausen	Recklinghausen	445	NRW	BK	Juli 2018	2018	ST612	vanA			2018-08-23	ja
479	MVZ Labor Münster Dr. Löer, Prof. Cullen	023_8207;157280522208	157280522208	NGS12397	2018-07-26	06/1974	06/74	m	G.M.	16126	44	Kreis Unna	Unna	Kreis Soest	Soest	594	NRW	BK	Juli 2018	2018	ST117	vanA			2018-08-15	ja
480	Laborbetriebsgesellschaft Dr. Dirkes_Kersting Iserlohn	80016658	80016658	NGS12439	2018-08-01	05/1946	05/46	m	H.R.	26390	72	Kreis Unna	Unna	Kreis Coesfeld	Coesfeld	593	NRW	BK	August 2018	2018	ST117	vanB			2018-09-05	ja
481	Laborbetriebsgesellschaft Dr. Dirkes_Kersting Iserlohn	80017209	80017209	NGS12475	2018-08-09	08/1936	08/36	m	S.O.	29958	82	Kreis Unna	Unna	Kreis Recklinghausen	Recklinghausen	445	NRW	BK	August 2018	2018	ST117	vanB			2018-09-18	ja
482	MVZ Dr. Eberhard und Partner Dortmund	18282366	18282366	NGS13152	2018-10-15	03/1954	03/54	m	K.B.	23604	64	Kreis Unna	Lünen	Kreis Recklinghausen	Recklinghausen	445	NRW	BK	Oktober 2018	2018	ST117	vanB			2019-01-24	ja
483	MVZ Labor Münster Dr. Löer, Prof. Cullen	023_9023;159060132102	159060132102	NGS13710	2019-01-08	03/1943	03/43	f	W.M.	27707	75	Kreis Unna	Unna	Kreis Soest	Soest	594	NRW	BK	January 2019	2019	ST117	vanB			2019-02-19	ja
484	Laborbetriebsgesellschaft Dr. Dirkes_Kersting Iserlohn	80028768	80028768	NGS13937	2019-01-31	07/1948	07/48	f	C.I.	25781	70	Kreis Unna	Unna	Dortmund	Dortmund	442	NRW	BK	January 2019	2019	ST117	vanB			2019-03-14	ja
485	MVZ Dr. Eberhard und Partner Dortmund	19027256	19027256	NGS13950	2019-02-01	07/1943	07/43	m		27609	75	Kreis Unna	Lünen	Kreis Recklinghausen	Recklinghausen	445	NRW	BK	February 2019	2019	ST117	vanB			2019-03-14	ja
486	Laborbetriebsgesellschaft Dr. Dirkes_Kersting Iserlohn	80029639	80029639	NGS14048	2019-02-12	11/1934	11/34	m	H.F.	30784	84	Kreis Unna	Unna	Dortmund	Dortmund	443	NRW	BK	February 2019	2019	ST117	vanB			2019-02-25	ja
487	Laborbetriebsgesellschaft Dr. Dirkes_Kersting Iserlohn	80030745	80030745	NGS14138	2019-02-22	04/1936	04/36	f	K.I.	30277	82	Kreis Unna	Unna	Ennepe-Ruhr-Kreis	Schwelm	582	NRW	BK	February 2019	2019	ST117	vanB			2019-03-29	ja
488	Laborbetriebsgesellschaft Dr. Dirkes_Kersting Iserlohn	80031730	80031730	NGS14235	2019-03-05	10/1933	10/33	m		31201	85	Kreis Unna	Unna	Ennepe-Ruhr-Kreis	Schwelm	582	NRW	BK	March 2019	2019	ST117	vanB			2019-04-08	ja
489	Laborbetriebsgesellschaft Dr. Dirkes_Kersting Iserlohn	80031736	80031736	NGS14236	2019-03-05	08/1949	08/49	f	S.E.	25418	69	Kreis Unna	Unna	Dortmund	Dortmund	442	NRW	BK	March 2019	2019	ST80	vanB			2019-04-08	ja
490	MVZ Labor Münster Dr. Löer, Prof. Cullen	023_9366;159781532303	159781532303	NGS14338	2019-03-19	08/1942	08/42	m	S.R.	27989	78	Kreis Unna	Unna	Kreis Soest	Soest	594	NRW	BK	March 2019	2019	ST117	vanB			2019-03-29	ja
491	MVZ Labor Münster Dr. Löer, Prof. Cullen	023_9402;159874202104	159874202104	NGS14446	2019-03-29	05/1962	05/62	m	B.J.	20786	56	Kreis Unna	Unna	Kreis Soest	Soest	594	NRW	BK	March 2019	2019	ST117	vanB			2019-04-18	ja
492	Laborbetriebsgesellschaft Dr. Dirkes_Kersting Iserlohn	80036664	80036664	NGS14741	2019-05-20	03/1962	03/62	m	W.A.	20899	57	Kreis Unna	Unna	Dortmund	Dortmund	443	NRW	BK	May 2019	2019	ST117	vanB			2019-07-03	ja
493	MVZ Dr. Eberhard und Partner Dortmund	19173401	19173401	NGS14964	2019-06-21	12/1964	12/64	f	F.B.	19925	54	Kreis Unna	Lünen	Kreis Recklinghausen	Recklinghausen	457	NRW	BK	June 2019	2019	ST117	vanB			2019-07-04	ja
494	Laborbetriebsgesellschaft Dr. Dirkes_Kersting Iserlohn	80040433	80040433	NGS15077	2019-07-08	09/1947	09/47	m	S.W.	26243	71	Kreis Unna	Unna	Kreis Unna	Unna	591	NRW	BK	July 2019	2019	ST80	vanA			2019-08-01	ja
495	Laborbetriebsgesellschaft Dr. Dirkes_Kersting Iserlohn	80040833	80040833	NGS15135	2019-07-15	03/1944	03/44	m	N.P.	27529	75	Kreis Unna	Unna	Kreis Soest	Soest	594	NRW	BK	July 2019	2019	ST117	vanB			2019-08-01	ja
496	Laborbetriebsgesellschaft Dr. Dirkes_Kersting Iserlohn	80043009	80043009	NGS15364	2019-08-12	06/1950	06/50	m	S.P.	25274	69	Kreis Unna	Unna	Kreis Recklinghausen	Recklinghausen	445	NRW	BK	August 2019	2019	ST117	vanB			2019-10-10	ja
497	MVZ Labor Münster Dr. Löer, Prof. Cullen	023_10060; 881017149904	881017149904	NGS15514	2019-08-29	08/1941	08/41	m	H.G.	28517	78	Kreis Unna	Unna	Kreis Soest	Soest	594	NRW	BK	August 2019	2019	ST117	vanB			2019-10-10	ja
498	MVZ Dr. Eberhard und Partner Dortmund	19261378	19261378	NGS15708	2019-09-16	05/1939	05/39	m	E.D.	29358	80	Kreis Unna	Werne	Kreis Coesfeld	Coesfeld	593	NRW	BK	September 2019	2019	ST117	vanB			2019-10-10	ja
499	Laborbetriebsgesellschaft Dr. Dirkes_Kersting Iserlohn	80045931	80045931	NGS15758	2019-09-23	12/1939	12/39	m	S.J.	29151	79	Kreis Unna	Unna	Kreis Coesfeld	Coesfeld	593	NRW	BK	September 2019	2019	ST117	vanB			2019-10-24	ja
500	Laborbetriebsgesellschaft Dr. Dirkes_Kersting Iserlohn	80048714	80048714	NGS16061	2019-11-04	05/1965	05/65	f	D.B.	#REF!	54	Kreis Unna	Unna	Kreis Coesfeld	Coesfeld	593	NRW	BK	November 2019	2019	ST117	vanB			2019-12-12	ja
501	MVZ Dr. Eberhard und Partner Dortmund	19305839	19305839	NGS16063	2019-11-04	06/1950	06/50	m	P.S.	#REF!	69	Kreis Unna	Unna	Kreis Recklinghausen	Recklinghausen	445	NRW	BK	November 2019	2019	ST117	vanB			2019-12-12	ja
502	MVZ Labor Münster Dr. Löer, Prof. Cullen	023_10549; 881232309906	881232309906	NGS16407	2019-12-19	03/1939	03/39	m	B.,K.	#REF!	80	Kreis Unna		Kreis Soest	Soest	594	NRW	BK	December 2019	2019	ST117	vanB			2020-02-20	ja
503	Überörtliche Gemeinschaftspraxis Gelsenkirchen	50124704	50124704	NGS08652	2017-04-20	05/1935	05/35	m	K.H.	1981-12-20	81	Kreis Wesel	Moers	Kreis Wesel	Moers	465	NRW	BK	April 2017	2017	ST117	vanB		nein	2017-05-16	ja
504	MVZ Dr. Eberhard und Partner Dortmund	17133442	17133442	NGS08841	2017-06-19	02/1939	02/39	m	R.U.	1978-05-18	78	Kreis Wesel	Moers	Kreis Wesel	Moers	465	NRW	BK	June 2017	2017	ST117	vanB			2017-08-10	ja
505	Medizinische Laboratorien Düsseldorf	40404769	40404769	NGS10595	2018-01-03	11/1951	11/51	f	M.M.	24170	66	Kreis Wesel	Moers	Kreis Wesel	Moers	474	NRW	BK	Januar 2018	2018	ST117	vanB			2018-02-06	ja
506	Überörtl. Gemeinsch.-Praxis Plogmann-Pietsch Gelsenkirchen	50182943	50182943	NGS11155	2018-03-16	04/1929	04/29	f	K.A.	32491	88	Kreis Wesel	Wesel	Nicht NRW	Nicht NRW	?	NRW	BK	März 2018	2018	ST117	vanB			2018-04-13	ja
507	Überörtl. Gemeinsch.-Praxis Plogmann-Pietsch Gelsenkirchen	50186196	50186196	NGS11157	2018-03-16	07/1962	07/62	m	U.D.	20347	55	Kreis Wesel	Wesel	Kreis Kleve	Kleve	464	NRW	BK	März 2018	2018	ST117	vanB			2018-04-13	ja
508	Überörtl. Gemeinsch.-Praxis Plogmann-Pietsch Gelsenkirchen	50203462	50203462	NGS11982	2018-06-15	12/1934	12/34	f	V.H.	30512	83	Kreis Wesel	Wesel	Kreis Wesel	Moers	465	NRW	BK	Juni 2018	2018	ST117	vanB			2018-07-09	ja
509	Medizinische Laboratorien Düsseldorf	40466143	40466143	NGS12294	2018-07-16	04/1956	04/56	m	S.K.	22751	62	Kreis Wesel	Moers	Kreis Wesel	Moers	474	NRW	BK	Juli 2018	2018	ST787	vanB			2018-08-23	ja
510	Überörtl. Gemeinsch.-Praxis Plogmann-Pietsch Gelsenkirchen	50207937	50207937	NGS12323	2018-07-18	10/1927	10/27	f	R.L.	33163	90	Kreis Wesel	Wesel	Kreis Kleve	Kleve	464	NRW	BK	Juli 2018	2018	ST117	vanB			2018-08-13	ja
511	Überörtl. Gemeinsch.-Praxis Plogmann-Pietsch Gelsenkirchen	50226114	50226114	NGS13168	2018-10-16	04/1956	04/56	f	S.B.	22843	62	Kreis Wesel	Wesel	Kreis Wesel	Moers	465	NRW	BK	Oktober 2018	2018	ST117	vanB			2019-01-24	ja
512	Überörtl. Gemeinsch.-Praxis Plogmann-Pietsch Gelsenkirchen	50231528	50231528	NGS13404	2018-11-16	06/1935	06/35	m	R.S.	30484	83	Kreis Wesel	Wesel	Kreis Kleve	Kleve	464	NRW	BK	November 2018	2018	ST117	vanB			2019-01-03	ja
513	Überörtl. Gemeinsch.-Praxis Plogmann-Pietsch Gelsenkirchen	50236986	50236986	NGS13618	2018-12-18	09/1936	09/36	f	W.H.	30058	82	Kreis Wesel	Wesel	Kreis Wesel	Moers	474	NRW	BK	Dezember 2018	2018	ST117	vanB			2019-02-19	ja
514	Überörtl. Gemeinsch.-Praxis Plogmann-Pietsch Gelsenkirchen	50270108	50270108	NGS14693	2019-04-18	09/1927	09/27	m	P.M.	33467	91	Kreis Wesel	Wesel	Kreis Wesel	Moers	465	NRW	BK	May 2019	2019	ST117	vanB			2019-06-13	ja
515	MVZ Synlab Leverkusen	LB91812404	LB91812404	NGS14631	2019-05-06	10/1965	10/65	f	B.C.	19575	53	Kreis Wesel	Wesel	Kreis Wesel	Moers	465	NRW	BK	May 2019	2019	ST80	vanA			2019-06-13	ja
516	Überörtl. Gemeinsch.-Praxis Plogmann-Pietsch Gelsenkirchen	50280388	50280388	NGS15166	2019-07-17	09/1966	09/66	m	S.,F.-D.	19312	41	Kreis Wesel	Wesel	Kreis Kleve	Kleve	464	NRW	BK	July 2019	2019	ST117	vanB			2019-08-07	ja
517	Medizinische Laboratorien Düsseldorf	40337386	40337386	NGS08648	2017-04-19	06/1922	06/22	f	P.E.	1994-11-18	94	Leverkusen	Leverkusen	Leverkusen	Leverkusen	513	NRW	BK	April 2017	2017	ST117	vanB		nein	2017-05-16	ja
518	MVZ Synlab Leverkusen	8114-142	8114142	NGS11193	2018-03-21	03/1970	03/70	f	D.B.	17552	48	Leverkusen	Leverkusen	Leverkusen	Leverkusen	513	NRW	BK	März 2018	2018	ST117	vanB			2018-04-13	ja
519	MVZ Synlab Leverkusen	LB81140140	LB81140140	NGS11196	2018-03-21	03/1970	03/70	f	D.B.	17552	48	Leverkusen	Leverkusen	Leverkusen	Leverkusen	513	NRW	BK	März 2018	2018	ST117	vanB			2018-04-13	ja
520	MVZ Synlab Leverkusen	82630013	82630013	NGS12179	2018-07-03	02/1984	02/84	f	W.E.	12571	34	Leverkusen	Leverkusen	Köln	Köln	511	NRW	BK	Juli 2018	2018	ST117	vanB			2018-08-13	ja
521	MVZ Synlab Leverkusen	LB91411363	LB91411363	NGS14492	2019-04-08	10/1976	10/76	m	M.A.	15529	42	Leverkusen	Leverkusen	Leverkusen	Leverkusen	513	NRW	BK	April 2019	2019	ST117	vanB			2019-05-09	ja
522	MVZ Synlab Leverkusen	LB92140048	LB92140048	NGS14833	2019-06-03	01/1955	01/55	m	K.K.-D.	23529	64	Leverkusen	Leverkusen	Leverkusen	Leverkusen	513	NRW	BK	June 2019	2019	ST117	vanB			2019-07-03	ja
523	Medizinisches Labor Wahl Lüdenscheid	62141761	62141761	NGS 05857	2016-07-14	05/1934	05/34	m	B.,H.	1982-03-15	82	Märkischer Kreis	Lüdenscheid	Kreis Olpe	Olpe	574	NRW	BK	July 2016	2016	ST80	vanA	vanZ	nein	2016-08-18	ja
524	Medizinisches Labor Wahl Lüdenscheid	62307289	62307289	NGS07889	2017-01-20	03/1962	03/62	m	K.L.	1954-11-21	54	Märkischer Kreis	Lüdenscheid	Märkischer Kreis	Lüdenscheid	585	NRW	BK	January 2017	2017	ST117	vanB		nein	2017-02-08	ja
525	Medizinisches Labor Wahl Lüdenscheid	62308509	62308509	NGS 07899	2017-01-23	07/1966	07/66	f	R.G.	1950-07-25	50	Märkischer Kreis	Lüdenscheid	Märkischer Kreis	Lüdenscheid	585	NRW	BK	January 2017	2017	ST80	vanB		nein	2017-02-15	ja
526	Medizinisches Labor Wahl Lüdenscheid	62323019	62323019	NGS08079	2017-02-06	08/1948	08/48	f	K.I.	1968-07-07	68	Märkischer Kreis	Märkischer Kreis	Rhein-Kreis Neuss	Essen	585	NRW	BK	February 2017	2017	ST80	vanB		nein	2017-02-22	ja
527	Medizinisches Labor Wahl Lüdenscheid	62379911	62379911	NGS08520	2017-03-30	04/1944	04/44	m	S.R.	1972-12-28	72	Märkischer Kreis	Lüdenscheid	Märkischer Kreis	Lüdenscheid	585	NRW	BK	March 2017	2017	ST117	vanB		nein	2017-04-25	ja
528	Medizinisches Labor Wahl Lüdenscheid	62608903	62608903	NGS10434	2017-12-11	01/1940	01/40	m	K.H.	1977-12-10	77	Märkischer Kreis	Unbekannt	Märkischer Kreis		585	NRW	BK	December 2017	2017	ST80	vanB			2018-01-10	ja
529	Medizinisches Labor Wahl Lüdenscheid	62623382	62623382	NGS10552	2017-12-29	12/1938	12/38	m	S.K.	1979-01-28	79	Märkischer Kreis	Unbekannt	Märkischer Kreis	#REF!	588	NRW	BK	December 2017	2017	ST80	vanB			2018-01-30	ja
530	Medizinisches Labor Wahl Lüdenscheid	62639709	62639709	NGS 10661	2018-01-15	06/1939	06/39	f	S.U.	28718	78	Märkischer Kreis	Altena	Märkischer Kreis	Lüdenscheid	585	NRW	BK	Januar 2018	2018	ST80	vanB			2018-02-07	ja
531	Laborbetriebsgesellschaft Dr. Dirkes_Kersting Iserlohn	80011390	80011390	NGS11666	2018-05-14	10/1954	10/54	m	P.E.	23236	63	Märkischer Kreis	Hemer	Dortmund	Dortmund	442	NRW	BK	Mai 2018	2018	ST80	vanB			2018-05-23	ja
532	Medizinisches Labor Wahl Lüdenscheid	62854132	62854132	NGS12727	2018-09-03	08/1948	08/48	m	W.U.	25600	70	Märkischer Kreis	Altena	Märkischer Kreis	Lüdenscheid	587	NRW	BK	September 2018	2018	ST117	vanB			2018-10-16	ja
533	Medizinisches Labor Wahl Lüdenscheid	62906556	62906556	NGS13280	2018-10-31	08/1936	08/36	m	G.H.	30041	82	Märkischer Kreis	Altena	Oberbergischer Kreis	Gummersbach	517	NRW	BK	Oktober 2018	2018	ST612	vanA			2018-12-05	ja
534	Medizinisches Labor Wahl Lüdenscheid	62923229	62923229	NGS13414	2018-11-19	11/1964	11/64	f	K.I.	19741	54	Märkischer Kreis	Altena	Märkischer Kreis	Lüdenscheid	588	NRW	BK	November 2018	2018	ST117	vanB			2019-01-03	ja
535	Medizinisches Labor Wahl Lüdenscheid	62925233	62925233	NGS13415	2018-11-19	08/1936	08/36	m	S.M.	30060	82	Märkischer Kreis	Altena	Märkischer Kreis	Lüdenscheid	587	NRW	BK	November 2018	2018	ST117	vanB			2019-01-03	ja
536	Laborbetriebsgesellschaft Dr. Dirkes_Kersting Iserlohn	80025833	80025833	NGS13665	2019-01-02	01/1963	01/63	f	L.E.	20455	56	Märkischer Kreis	Märkischer Kreis	Hagen	Hagen	581	NRW	BK	January 2019	2019	ST117	vanB			2019-02-19	ja
537	Laborbetriebsgesellschaft Dr. Dirkes_Kersting Iserlohn	80031280	80031280	NGS14237	2019-03-05	03/1959	03/59	m	G.A.	21919	60	Märkischer Kreis	Märkischer Kreis	Hagen	Hagen	580	NRW	BK	March 2019	2019	ST117	vanB			2019-04-08	ja
538	Medizinisches Labor Wahl Lüdenscheid	63050631	63050631	NGS14442	2019-03-28	02/1953	02/53	m	T.B.	24161	66	Märkischer Kreis	Altena	Märkischer Kreis	Lüdenscheid	587	NRW	BK	March 2019	2019	ST117	vanB			2019-04-18	ja
539	Laborbetriebsgesellschaft Dr. Dirkes_Kersting Iserlohn	80036099	80036099	NGS14651	2019-05-07	43592	05/19	m	F.K.	0	0	Märkischer Kreis	Märkischer Kreis	Märkischer Kreis	Lüdenscheid	586	NRW	BK	May 2019	2019	ST117	vanB			2019-06-13	ja
540	Medizinisches Labor Wahl Lüdenscheid	63128603	63128603	NGS14957	2019-06-21	02/1942	02/42	m	E.K.	28264	77	Märkischer Kreis	Altena	Märkischer Kreis	Lüdenscheid	587	NRW	BK	June 2019	2019	ST80	vanB			2019-07-04	ja
541	Medizinisches Labor Wahl Lüdenscheid	63160406	63160406	NGS15201	2019-07-24	06/1933	06/33	m	S.J.	31464	86	Märkischer Kreis	Altena	Nicht bekannt	Nicht bekannt		NRW	BK	July 2019	2019	ST80	vanA			2019-08-13	ja
542	Eurofins Laborbetriebsgesellschaft Gelsenkirchen	80050763	80050763	NGS16306	2019-11-29	01/1941	01/41	m	F.H.	#REF!	78	Märkischer Kreis	Märkischer Kreis	Märkischer Kreis	Lüdenscheid	586	NRW	BK	November 2019	2019	ST117	vanB			2020-01-02	ja
543	Laborbetriebsgesellschaft Dr. Dirkes_Kersting Iserlohn	80050983	80050983	NGS16309	2019-12-03	10/1934	10/34	m	S.G.	1985-03-03	85	Märkischer Kreis	Iserlohn	Märkischer Kreis	Lüdenscheid	586	NRW	BK	December 2019	2019	ST117	vanB			2020-01-02	ja
544	ZLM-Zentrum f. Laboratoriumsmedizin u. Mikrobiologie Essen	80009878	80009878	NGS13439	2018-11-21	07/1940	07/40	m	G.H.	28632	78	Mülheim	Mülheim	Mülheim	Mülheim	454	NRW	BK	November 2018	2018	ST117	vanB			2019-01-17	ja
545	Dr. med. Th. Rieger/B. Hornei Evgl. KH Oberhausen	297-4852843	2974852843	NGS14339	2019-03-19	02/1953	02/53	m	B.W.	24152	66	Mülheim	Mülheim	Mülheim	Mülheim	454	NRW	BK	March 2019	2019	ST117	vanB			2019-03-29	ja
546	Dr. med. Th. Rieger/B. Hornei Evgl. KH Oberhausen	297-4916462	2974916462	NGS14652	2019-05-08	43593	05/19	f	S.E.	0	0	Mülheim	Mülheim	Mülheim	Mülheim	454	NRW	BK	May 2019	2019	ST80	vanA			2019-06-13	ja
547	Dr. med. Th. Rieger/B. Hornei Evgl. KH Oberhausen	2974920763	2974920763	NGS14673	2019-05-10	12/1939	12/39	f	P.U.	29015	79	Mülheim	Mülheim	Mülheim	Mülheim	454	NRW	BK	May 2019	2019	ST117	vanB			2019-06-13	ja
548	Dr. med. Th. Rieger/B. Hornei Evgl. KH Oberhausen	2974922001	2974922001	NGS14674	2019-05-10	10/1955	10/55	m	S.W.	23232	63	Mülheim	Mülheim	Mülheim	Mülheim	454	NRW	BK	May 2019	2019	ST117	vanB			2019-06-13	ja
549	Dr. med. Th. Rieger/B. Hornei Evgl. KH Oberhausen	2984933326	2984933326	NGS14796	2019-05-23	07/1956	07/56	m	C.A.	1962-11-21	62	Mülheim	Mülheim	Oberhausen	Oberhausen	460	NRW	BK	May 2019	2019	ST117	vanB			2019-07-03	ja
550	ZLM-Zentrum f. Laboratoriumsmedizin u. Mikrobiologie Essen	57066953	57066953	NGS15112	2019-07-12	18902	10/51	m	H.IA.	24756	67	Mülheim	Mülheim	Mülheim	Mülheim	454	NRW	BK	July 2019	2019	ST117	vanB			2019-08-01	ja
551	Dr. med. Th. Rieger/B. Hornei Evgl. KH Oberhausen	2973050362	2973050362	NGS16054	2019-10-30	04/1957	04/57	m	E.R.	#REF!	62	Mülheim	Mülheim	Mülheim	Mülheim	454	NRW	BK	October 2019	2019	ST80	vanA			2019-12-12	ja
552	Dr. med. Th. Rieger/B. Hornei Evgl. KH Oberhausen	297-3064521	2973064521	NGS16148	2019-11-14	03/1922	03/22	m	F.M.	#REF!	97	Mülheim	Mülheim	Mülheim	Mülheim	454	NRW	BK	November 2019	2019	ST80	vanA			2019-12-12	ja
553	Dr. med. Th. Rieger/B. Hornei Evgl. KH Oberhausen	2973086102	2973086102	NGS16287	2019-11-27	05/1946	05/46	f	W.M.	#REF!	73	Mülheim	Mülheim	Mülheim	Mülheim	454	NRW	BK	November 2019	2019	ST117	vanB			2019-12-12	ja
554	UK Münster	70920422	70920422	NGS07534	2016-12-07	04/1952	04/52	m	El S. K. A.; A	1964-09-06	64	Münster	Münster	Münster	Münster	481	NRW	BK	December 2016	2016	ST117	vanB		nein	2017-01-18	ja
555	UK Münster	70866416	70866416	NGS07867	2017-01-16	06/1940	06/40	f	B.I.	1976-08-16	76	Münster	Münster	Münster	Münster	481	NRW	BK	August 2016	2016	ST203	vanA		nein	2017-01-25	ja
556	UK Münster	70810805	70810805	NGS07868	2017-01-16	06/1935	06/35	f	K.M.	1981-08-17	81	Münster	Münster	nicht NRW	nicht NRW	254	NRW	BK	April 2016	2016	ST117	vanA	vanz	nein	2017-01-25	ja
557	UK Münster	70960610	70960610	NGS08302	2017-02-23	09/1952	09/52	m	M.R.	1964-06-23	64	Münster	Münster	Münster	Münster	481	NRW	BK	February 2017	2017	ST262	vanB		nein	kein Befund verschickt	ja
558	UK Münster	70979518	70979518	NGS08519	2017-03-30	11/1958	11/58	m	M.W.	1958-05-29	58	Münster	Münster	Kreis Warendorf	Warendorf	593	NRW	BK	March 2017	2017	ST117	vanB		nein	kein Befund verschickt	ja
559	UK Münster	71037471	71037471	NGS09247	2017-07-21	10/1950	10/50	m	L.H.	1966-10-20	66	Münster	Münster	Kreis Coesfeld	Coesfeld	486	NRW	BK	July 2017	2017	ST117	vanB			2017-08-15	ja
560	UK Münster	71046810	71046810	NGS09374	2017-08-03	12/1966	12/66	m	J.K.	1950-09-02	50	Münster	Münster	Hamm	Hamm	590	NRW	BK	August 2017	2017	ST80	vanA	vanZ		2017-08-29	ja
561	UK Münster	71050245	71050245	NGS09408	2017-08-15	03/1951	03/51	m	D.B.	1966-06-16	66	Münster	Münster	Kreis Coesfeld	Coesfeld	486	NRW	BK	August 2017	2017	ST203	vanA	vanZ		2017-08-29	ja
562	UK Münster	71043925	71043925	NGS09353	2017-12-14	04/1951	04/51	m	G.H.	1966-09-14	66	Münster	Münster	Nicht NRW	Nicht NRW	nicht NRW	NRW	BK	December 2017	2017	ST262	vanB				ja
563	UK Münster	71046810	71046810	NGS09374	2017-12-14	12/1966	12/66	m	J.K.	1951-01-13	50	Münster	Münster	Hamm	Hamm	590	NRW	BK	August 2017	2017	ST80	vanA	vanZ			ja
564	UK Münster	70960610	70960610	NGS08302	2017-12-14	09/1952	09/52	m	M.R.	1965-04-13	64	Münster	Münster	Münster	Münster	481	NRW	BK	February 2017	2017	ST262	vanB				ja
565	UK Münster	70979518	70979518	NGS08519	2017-12-14	11/1958	11/58	m	M.W.	1959-02-12	58	Münster	Münster	Kreis Warendorf	Oelde	593	NRW	BK	March 2017	2017	ST117	vanB				ja
566	UK Münster	71037471	71037471	NGS09247	2017-12-14	10/1950	10/50	m	L.H.	1967-03-15	66	Münster	Münster	Kreis Coesfeld	Coesfeld	486	NRW	BK	July 2017	2017	ST117	vanB				ja
567	UK Münster	71089032	71089032	NGS10490	2017-12-14	10/1954	10/54	m	M.F.	1963-03-15	63	Münster	Münster	Kreis Borken	Bocholt	463	NRW	BK	October 2017	2017	ST203	vanA	vanZ			ja
568	UK Münster	71061233	71061233	NGS10491	2017-12-14	03/1959	03/59	m	P.M.-R.	1958-10-15	58	Münster	Münster	Münster	Münster	481	NRW	BK	September 2017	2017	ST203	vanA	vanZ			ja
569	UK Münster	70963126	70963126	NGS10492	2017-12-14	04/1955	04/55	m	L.-B.,N.	1962-09-14	61	Münster	Münster	Kreis Warendorf	Beelen	483	NRW	BK	February 2017	2017	ST262	vanB				ja
570	UK Münster	71139535	71139535	NGS10811	2018-02-01	07/1945	07/45	f	G.U.	26513	72	Münster	Münster	Kreis Borken	Borken	486	NRW	BK	Februar 2018	2018	ST117	vanB			2018-02-21	ja
571	UK Münster	71140420	71140420	NGS10869	2018-02-13	04/1922	04/22	m	R.B.	35017	95	Münster	Münster	Münster	Münster	481	NRW	BK	Februar 2018	2018	ST117	vanB			2018-02-28	ja
572	UK Münster	71206507	71206507	NGS11880	2018-06-06	05/1929	05/29	f	D.E.	32543	89	Münster	Münster	Kreis Steinfurt	Steinfurt	484	NRW	BK	Juni 2018	2018	ST117	vanB			2018-06-19	ja
573	UK Münster	71211996	71211996	NGS11974	2018-06-15	10/1951	10/51	f	E.M.	24364	66	Münster	Münster	Kreis Steinfurt	Steinfurt	494	NRW	BK	Juni 2018	2018	ST117	vanB			2018-07-09	ja
574	Wisplinghoff Köln	AF81954223; BK36960	BK36960	NGS13228	2018-10-23	12/1937	12/37	m	W.H.	29546	80	Münster	Münster	Kreis Siegen-Wittgenstein	Siegen	570	NRW	BK	Oktober 2018	2018	ST117	vanB			2019-01-24	ja
575	MVZ Labor Münster Dr. Löer, Prof. Cullen	023_8669; 819838051108	819838051108	NGS13237	2018-10-23	12/1936	12/36	f	K.U.	29911	81	Münster	Münster	Münster	Münster	481	NRW	BK	Oktober 2018	2018	ST80	vanB			2019-01-24	ja
576	Wisplinghoff Köln	AF82887866; BK39098	BK39098	NGS13289	2018-11-05	12/1956	12/56	f	L.B.	22619	61	Münster	Münster	Ennepe-Ruhr-Kreis	Schwelm	582	NRW	BK	November 2018	2018	ST323	vanA			2018-12-05	ja
577	UKM Münster	71311522	71311522	NGS13614	2018-12-17	01/1936	01/36	f	T.D.	30301	82	Münster	Münster	Bottrop	Bottrop	462	NRW	BK	Dezember 2018	2018	ST117	vanB			2019-02-19	ja
578	MVZ Labor Münster Dr. Löer, Prof. Cullen	023_8946; 819910481109	819910481109	NGS13668	2019-01-02	01/1966	01/66	m	K.H.	19359	52	Münster	Münster	Kreis Borken	Borken	463	NRW	BK	January 2019	2019	ST117	vanB			2019-02-19	ja
579	UKM Münster	71326359	71326359	NGS13784	2019-01-18	07/1930	07/30	m	H.H.	32343	88	Münster	Münster	Kreis Borken	Borken	486	NRW	BK	January 2019	2019	ST80	vanB			2019-02-19	ja
580	MVZ Labor Münster Dr. Löer, Prof. Cullen	023_9413;159889552103	159889552103	NGS14476	2019-04-02	09/1983	09/83	f	B.N.	12997	35	Münster	Münster	Münster	Münster	481	NRW	BK	April 2019	2019	ST1299	vanA			2019-05-09	ja
581	MVZ Leverkusen KH Merheim Haus 40	426120	426120	NGS11004	2018-03-02	01/1937	1937-01-01	m	B.M.	29645	81	Oberbergischer Kreis	Unbekannt	Oberbergischer Kreis	Gummersbach	516	NRW	BK	März 2018	2018	ST80	vanA			2018-03-26	ja
582	MVZ Leverkusen KH Merheim Haus 40	430544	430544	NGS11312	2018-04-04	11/1937	11/37	m	B.M.	29374	80	Oberbergischer Kreis	Unbekannt	Oberbergischer Kreis	Gummersbach	516	NRW	BK	April 2018	2018	ST80	vanA			2018-04-17	ja
583	MVZ Synlab Leverkusen	8451966	8451966	NGS13403	2018-11-19	07/1933	07/33	m	W.H.	31187	85	Oberbergischer Kreis	Gummersbach	Rhein-Sieg-Kreis	Siegburg	537	NRW	BK	November 2018	2018	ST80	vanB			2019-01-03	ja
584	MVZ Synlab Leverkusen	91211690	91211690	NGS14374	2019-03-22	07/1946	07/46	m	L.U.	26562	72	Oberbergischer Kreis	Waldbröl	Rheinisch-Bergischer Kreis	Bergisch-Gladbach	515	NRW	BK	March 2019	2019	ST1478	vanB			2019-04-18	ja
585	MVZ Synlab Leverkusen	9171-1028	91711028	NGS14578	2019-04-29	02/1943	02/43	m	S.J.	27846	76	Oberbergischer Kreis	?	Oberbergischer Kreis	Gummersbach	517	NRW	BK	April 2019	2019	ST117	vanB			2019-05-20	ja
586	Dr. med. Th. Rieger/B. Hornei Evgl. KH Oberhausen	2984127208	2984127208	NGS09245	2017-07-20	04/1954	04/54	m	W.W.	1963-04-20	63	Oberhausen	Oberhausen	Duisburg	Duisburg	471	NRW	BK	July 2017	2017	ST117	vanB			2017-08-15	ja
587	Dr. med. Th. Rieger/B. Hornei Evgl. KH Oberhausen	298-4148566	2984148566	NGS09300	2017-07-28	06/1936	06/36	f	K.E.	1981-02-25	81	Oberhausen	Oberhausen	Oberhausen	Oberhausen	461	NRW	BK	July 2017	2017	ST203	vanA	vanZ		2017-08-15	ja
588	Dr. med. Th. Rieger/B. Hornei Evgl. KH Oberhausen	298-4360123	2984360123	NGS10778	2018-01-29	05/1930	05/30	f	K.I.	32050	87	Oberhausen	Oberhausen	Oberhausen	Oberhausen	461	NRW	BK	Januar 2018	2018	ST117	vanB			2018-02-21	ja
589	IML Bochum	10144444	10144444	NGS11349	2018-04-10	08/1948	08/48	m	B.J.	25454	69	Oberhausen	Oberhausen	Herne	Herne	446	NRW	BK	April 2018	2018	ST117	vanB			2018-04-19	ja
590	Dr. med. Th. Rieger Evgl. KH Oberhausen	298-4526341	2984526341	NGS11990	2018-06-15	07/1935	07/35	m	S.F.	30300	82	Oberhausen	Oberhausen	Oberhausen	Oberhausen	461	NRW	BK	Juni 2018	2018	ST117	vanB			2018-07-09	ja
591	Dr. med. Th. Rieger/B. Hornei Evgl. KH Oberhausen	297-4428212	2974428212	NGS12031	2018-06-20	10/1951	10/51	f	H.M.	24369	66	Oberhausen	Oberhausen	Oberhausen	Oberhausen	460	NRW	BK	Juni 2018	2018	ST117	vanB			2018-07-23	ja
592	Dr. med. Th. Rieger/B. Hornei Evgl. KH Oberhausen	297-4530139	2974530139	NGS12032	2018-06-20	01/1949	01/49	m	B.R.	25372	69	Oberhausen	Oberhausen	Oberhausen	Oberhausen	460	NRW	BK	Juni 2018	2018	ST117	vanB			2018-07-23	ja
593	Dr. med. Th. Rieger/B. Hornei Evgl. KH Oberhausen	297-4510118	2974510118	NGS12033	2018-06-20	09/1930	09/30	m	S.W.	32069	87	Oberhausen	Oberhausen	Oberhausen	Oberhausen	461	NRW	BK	Juni 2018	2018	ST117	vanB			2018-07-23	ja
594	Dr. med. Th. Rieger/B. Hornei Evgl. KH Oberhausen	297-4541819	2974541819	NGS12136	2018-06-28	09/1946	09/46	f	F.E.	1971-10-27	71	Oberhausen	Oberhausen	Duisburg	Duisburg	471	NRW	BK	Juni 2018	2018	ST80	vanB			2018-07-23	ja
595	Dr. med. Th. Rieger/B. Hornei Evgl. KH Oberhausen	298-4544744	2984544744	NGS12181	2018-07-03	07/1945	07/45	f	F.M.	1973-01-01	73	Oberhausen	Oberhausen	Oberhausen	Oberhausen	460	NRW	BK	Juli 2018	2018	ST117	vanB			2018-08-13	ja
596	Dr. med. Th. Rieger/B. Hornei Evgl. KH Oberhausen	297-4556137	2974556137	NGS12307	2018-07-17	11/1934	11/34	f	K.L.	1983-09-15	83	Oberhausen	Oberhausen	Oberhausen	Oberhausen	461	NRW	BK	Juli 2018	2018	ST117	vanB			2018-08-23	ja
597	Dr. med. Th. Rieger/B. Hornei Evgl. KH Oberhausen	297-4547963	2974547963	NGS12308	2018-07-17	01/1943	01/43	f	K.M.	1975-07-16	75	Oberhausen	Oberhausen	Oberhausen	Oberhausen	460	NRW	BK	Juli 2018	2018	ST117	vanB			2018-08-23	ja
598	Dr. med. Th. Rieger/B. Hornei Evgl. KH Oberhausen	2974561703	2974561703	NGS12326	2018-07-18	06/1948	06/48	m	B.H.	1970-02-15	70	Oberhausen	Oberhausen	Oberhausen	Oberhausen	460	NRW	BK	Juli 2018	2018	ST117	vanB			2018-08-13	ja
599	Dr. med. Th. Rieger/B. Hornei Evgl. KH Oberhausen	2974566005	2974566005	NGS12327	2018-07-18	12/1930	12/30	m	S.H.	1987-08-17	87	Oberhausen	Oberhausen	Duisburg	Duisburg	471	NRW	BK	Juli 2018	2018	ST117	vanB			2018-08-13	ja
600	Dr. med. Th. Rieger Evgl. KH Oberhausen	298-4723983	2984723983	NGS13525	2018-12-03	01/1953	01/53	m	L.S.	24077	65	Oberhausen	Unbekannt	Oberhausen	Oberhausen	460	NRW	BK	Dezember 2018	2018	ST117	vanB			2019-01-29	ja
601	Dr. med. Th. Rieger/B. Hornei Evgl. KH Oberhausen	2974806978	2974806978	NGS14038	2019-02-11	10/1955	10/55	f	L.I.	23144	63	Oberhausen	Oberhausen	Oberhausen	Oberhausen	460	NRW	Bk	February 2019	2019	ST80	vanB			2019-03-14	ja
602	Dr. med. Th. Rieger/B. Hornei Evgl. KH Oberhausen	2974806777	2974806777	NGS14039	2019-02-11	08/1938	08/38	m	V.V.	29414	80	Oberhausen	Oberhausen	Oberhausen	Oberhausen	460	NRW	BK	February 2019	2019	ST117	vanB			2019-02-25	ja
603	Dr. med. Th. Rieger/B. Hornei Evgl. KH Oberhausen	2975658224	2975658224	NGS14110	2019-02-19	02/1948	02/48	f	R.I.	25951	71	Oberhausen	Oberhausen	Duisburg	Duisburg	471	NRW	BK	February 2019	2019	ST117	vanB			2019-03-27	ja
604	Dr. med. Th. Rieger/B. Hornei Evgl. KH Oberhausen	297-4869841	2974869841	NGS14444	2019-03-28	03/1935	03/35	f	S.B.	30708	84	Oberhausen	Oberhausen	Oberhausen	Oberhausen	460	NRW	BK	March 2019	2019	ST117	vanB			2019-04-18	ja
605	Dr. med. Th. Rieger/B. Hornei Evgl. KH Oberhausen	297-4906779	2974906779	NGS14575	2019-04-26	01/1954	01/54	m	D.W.	23856	65	Oberhausen	Oberhausen	Oberhausen	Oberhausen	460	NRW	BK	April 2019	2019	ST117	vanB			2019-05-20	ja
606	MVZ Synlab Leverkusen	LB71321603	LB71321603	NGS08541	2017-04-03	01/1933	01/33	m	M.E.	1984-04-01	81	Rhein-Erft-Kreis	Bergheim	Rhein-Erft-Kreis	Bergheim	503	NRW	BK	April 2017	2017	ST117	vanB		nein	2017-04-25	ja
607	MVZ Synlab Leverkusen	8114-2394	81142394	NGS11192	2018-03-21	02/1936	02/36	f	M.I.	29999	82	Rhein-Erft-Kreis	Rhein-Erft-Kreis	Rhein-Erft-Kreis	Bergheim	503	NRW	BK	März 2018	2018	ST117	vanB			2018-04-13	ja
608	MVZ Synlab Leverkusen	8324452	8324452	NGS12563	2018-08-15	08/1940	08/40	m	K.A.	28503	78	Rhein-Erft-Kreis	Rhein-Erft-Kreis	Rhein-Sieg-Kreis	Siegburg	533	NRW	BK	August 2018	2018	ST117	vanB			2018-09-18	ja
609	MVZ Synlab Leverkusen	LB83320621	LB83320621	NGS12588	2018-08-20	08/1947	08/47	m	D., F.-K.	25952	71	Rhein-Erft-Kreis	Bergheim	Rhein-Sieg-Kreis	Siegburg	533	NRW	BK	August 2018	2018	ST117	vanB			2018-09-18	ja
610	MVZ Synlab Leverkusen	9061603	9061603	NGS14049	2019-02-12	07/1942	07/42	m	Y.I.	27985	76	Rhein-Erft-Kreis	Rhein-Erft-Kreis	Rhein-Erft-Kreis	Bergheim	503	NRW	BK	February 2019	2019	ST117	vanB			2019-02-25	ja
611	MVZ Synlab Leverkusen	LB91630323	LB91630323	NGS14608	2019-05-02	03/1954	03/54	m	L.,K.-H.	23803	65	Rhein-Erft-Kreis	Rhein-Erft-Kreis	Köln	Köln	510	NRW	BK	May 2019	2019	ST117	vanB			2019-05-28	ja
612	MVZ Synlab Leverkusen	LB91812148	LB91812148	NGS14630	2019-05-06	11/1958	11/58	m	B.S.	22101	60	Rhein-Erft-Kreis	Rhein Erft-Kreis	Rhein-Erft-Kreis	Bergheim	503	NRW	BK	May 2019	2019	ST117	vanB			2019-06-13	ja
613	MVZ Synlab Leverkusen	LB92320446	LB92320446	NGS14863	2019-06-11	11/1977	11/77	f	K.C.	15197	41	Rhein-Erft-Kreis	Rhein-Erft-Kreis	Rhein-Erft-Kreis	Bergheim	501	NRW	BK	June 2019	2019	ST117	vanB			2019-07-11	ja
614	MVZ Synlab Leverkusen	7914946	7914946	NGS10551	2017-12-29	07/1938	07/38	m	S.,K.-B.	1979-06-30	79	Rheinisch-Bergischer Kreis	Wermelskirchen	Kreis Mettmann	#REF!	424	NRW	BK	December 2017	2017	ST117	vanB			2018-01-30	ja
615	MVZ Synlab Leverkusen	LB90920867	LB90920867	NGS14274	2019-03-08	03/1938	03/38	m	W.,K.-H.	29592	81	Rheinisch-Bergischer Kreis	Bergisch-Gladbach	Rheinisch-Bergischer Kreis	Bergisch-Gladbach	514	NRW	BK	March 2019	2019	ST78	vanA			2019-04-08	ja
616	MVZ Synlab Leverkusen	LB91442546	LB91442546	NGS14609	2019-05-02	01/1937	01/37	f	H.K.	30071	82	Rheinisch-Bergischer Kreis	Bergisch-Gladbach	Oberbergischer Kreis	Bergisch-Gladbach	514	NRW	BK	May 2019	2019	ST117	vanB			2019-05-28	ja
617	Medizinische Laboratorien Düsseldorf	40367623	40367623	NGS09471	2017-08-21	05/1935	05/35	f	V.E.	1982-04-22	82	Rhein-Kreis Neuss	Neuss	Düsseldorf	Düsseldorf	406	NRW	BK	August 2017	2017	ST1325	vanA	vanZ		2017-09-06	ja
618	Medizinische Laboratorien Düsseldorf	40459940	40459940	NGS12034	2018-06-20	02/1950	02/50	m	G.H.	24976	68	Rhein-Kreis Neuss	Neuss	Rhein-Erft-Kreis	Bergheim	502	NRW	BK	Juni 2018	2018	ST117	vanB			2018-07-24	ja
619	Medizinische Laboratorien Düsseldorf	BK40486215	BK40486215	NGS12823	2018-09-11	05/1969	05/69	m	B.J.-A.	18030	49	Rhein-Kreis Neuss	Neuss	Köln	Köln	507	NRW	BK	September 2018	2018	ST117	vanB			2018-10-22	ja
620	Medizinische Laboratorien Düsseldorf	40587992	40587992	NGS15262	2019-07-31	03/1930	03/30	m	H.H.	32659	89	Rhein-Kreis Neuss	Neuss	Rhein-Sieg-Kreis	Neuss	414	NRW	BK	July 2019	2019	ST117	vanB			2019-08-13	ja
621	Wisplinghoff Köln	BK33854;AF86479401	BK33854	NGS10430	2017-12-11	06/1946	06/46	f	P.R.	1971-07-12	71	Rhein-Sieg-Kreis	Rhein-Sieg-Kreis	Kreis Euskirchen	Euskirchen	539	NRW	BK	December 2017	2017	ST117	vanB			2018-01-10	ja
622	MVZ Synlab Leverkusen	LB85220213	LB85220213	NGS13697	2019-01-07	08/1946	08/46	m	W.H.	26457	72	Rhein-Sieg-Kreis	Rhein-Sieg-Kreis	Rhein-Sieg-Kreis	Siegburg	536	NRW	BK	January 2019	2019	ST78	vanA			2019-02-19	ja
623	MVZ Synlab Leverkusen	LB9024-2420	LB90242420	NGS13788	2019-01-18	12/1963	12/63	m	V.D.	20137	55	Rhein-Sieg-Kreis	Rhein-Sieg-Kreis	Nicht bekannt	Nicht bekannt	?	NRW	BK	January 2019	2019	ST117	vanB			2019-02-19	ja
624	MVZ Synlab Leverkusen	90932748	90932748	NGS14299	2019-03-13	03/1947	03/47	m	S.R.	26310	72	Rhein-Sieg-Kreis	Rhein-Sieg-Kreis	Kreis Euskirchen	Euskirchen	538	NRW	BK	March 2019	2019	ST117	vanB			2019-04-08	ja
625	MVZ Synlab Leverkusen	9487191	9487191	NGS16349	2019-12-11	06/1959	06/59	f	M-T.,P.	1960-07-11	60	Rhein-Sieg-Kreis	Troisdorf	Rhein-Sieg-Kreis	Siegburg	537	NRW	BK	December 2019	2019	ST117	vanB			2020-01-02	ja
626	MVZ Synlab Leverkusen	LB72060258	LB72060258	NGS08894	2017-05-29	09/1952	09/52	m	S.A.	1964-09-26	64	Solingen	Solingen	Nicht NRW	Nicht NRW	972	NRW	BK	May 2017	2017	ST117	vanB		nein	2017-06-13	ja
627	MVZ Synlab Leverkusen	LB8342373	LB8342373	NGS12681	2018-08-27	09/1954	09/54	f	P.H.	23371	63	Solingen	Solingen	Rhein-Erft-Kreis	Bergheim	501	NRW	BK	August 2018	2018	ST117	vanB			2018-10-02	ja
628	Uniklinik RWTH Aachen LDZ MVZ Dr. Stein + Kollegen	ABG3078026	ABG3078026	NGS 06159	2016-08-09	11/1962	11/62	m	H.-J.,C.	1953-10-08	53	Städteregion Aachen	Aachen	Kreis Heinsberg	Heinsberg	525	NRW	BK	August 2016	2016	ST203	vanA	vanZ	nein	2016-08-19	ja
629	Uniklinik RWTH Aachen LDZ MVZ Dr. Stein + Kollegen	ABG3168002 BAP-1	ABG3168002BAP1	NGS 06198	2016-08-16	08/1951	08/51	m	R.P.	1965-01-15	65	Städteregion Aachen	Aachen	Mönchengladbach	Mönchengladbach	411	NRW	BK	August 2016	2016	ST80	vanA	vanZ	nein	2016-08-25	ja
630	Uniklinik RWTH Aachen LDZ MVZ Dr. Stein + Kollegen	ABG3218033 BAZ-1	ABG3218033BAZ1	NGS 06199	2016-08-16	07/1999	07/99	f	H.N.	1917-02-15	17	Städteregion Aachen	Aachen	nicht NRW	nicht NRW	626	NRW	BK	August 2016	2016	ST117	vanA		nein	2016-08-25	ja
631	Uniklinik RWTH Aachen LDZ MVZ Dr. Stein + Kollegen	ABG4038046-2	ABG40380462	NGS 06837	2016-10-12	08/1951	08/51	m	J.,A.	1965-03-13	65	Städteregion Aachen	Aachen	Städteregion Aachen	Aachen	524	NRW	BK	October 2016	2016	ST203	vanA	vanZ	nein	2016-12-01	ja
632	Uniklinik RWTH Aachen LDZ MVZ Dr. Stein + Kollegen	ABG4118055	ABG4118055	NGS 06877	2016-10-17	03/1983	03/83	f	S.A.	1933-08-18	33	Städteregion Aachen	Aachen	Kreis Heinsberg	Heinsberg	525	NRW	BK	October 2016	2016	ST1273	vanA	vanz	nein	2016-12-15	ja
633	Uniklinik RWTH Aachen LDZ MVZ Dr. Stein + Kollegen	ABG4358053-2	ABG43580532	NGS 06993	2016-11-04	08/1931	08/31	m	G.S.	1985-04-05	85	Städteregion Aachen	Aachen	Städteregion Aachen	Aachen	520	NRW	BK	November 2016	2016	ST17	vanA	vanz	nein	2106-12-01	ja
634	Uniklinik RWTH Aachen LDZ MVZ Dr. Stein + Kollegen	G4878005	G4878005	NGS07639	2016-12-22	03/1947	03/47	f	M.L.	1969-10-23	69	Städteregion Aachen	Aachen	Rhein-Erft-Kreis	Bergheim	501	NRW	BK	December 2016	2016	ST117	vanA	vanz	nein	2017-01-18	ja
635	Uniklinik RWTH Aachen LDZ MVZ Dr. Stein + Kollegen	G4928013	G4928013	NGS07640	2016-12-22	04/1947	04/47	f	T.E.	1969-09-22	69	Städteregion Aachen	Aachen	Städteregion Aachen	Aachen	520	NRW	BK	December 2016	2016	ST17	vanB		nein	2017-01-18	ja
636	Uniklinik RWTH Aachen LDZ MVZ Dr. Stein + Kollegen	ABG5038004	ABG5038004	NGS07664	2016-12-27	04/1947	04/47	f	E.T.	1969-09-27	69	Städteregion Aachen	Aachen	Städteregion Aachen	Aachen	520	NRW	BK	December 2016	2016	ST17	vanB		nein	2017-01-18	ja
637	Uniklinik RWTH Aachen LDZ MVZ Dr. Stein + Kollegen	ABG5048035	ABG5048035	NGS07665	2016-12-27	11/1939	11/39	m	F.S.	1977-02-25	77	Städteregion Aachen	Aachen	Bochum	Bochum	448	NRW	BK	December 2016	2016	ST203	vanA	vanz	nein	2017-01-25	ja
638	Uniklinik RWTH Aachen LDZ MVZ Dr. Stein + Kollegen	ABG5118023	ABG5118023	NGS07677	2016-12-29	03/1947	03/47	f	M.L.	1969-10-30	69	Städteregion Aachen	Aachen	Rhein-Erft-Kreis	Bergheim	501	NRW	BK	December 2016	2016	ST117	vanA	vanz	nein	2017-01-25	ja
639	Uniklinik RWTH Aachen LDZ MVZ Dr. Stein + Kollegen	G5248013	G5248013	NGS07826	2017-01-09	03/1957	03/57	m	K.A.	1959-11-10	59	Städteregion Aachen	Aachen	Städteregion Aachen	Aachen	521	NRW	BK	January 2017	2017	ST203	vanA	vanz	nein	2017-02-08	ja
640	Uniklinik RWTH Aachen LDZ MVZ Dr. Stein + Kollegen	ABH0168006	ABH0168006	NGS07873	2017-01-17	03/1935	03/35	f	J.S.	1981-11-18	81	Städteregion Aachen	Aachen	Kreis Düren	Düren	523	NRW	BK	January 2017	2017	ST203	vanA	vanz	nein	2017-01-25	ja
641	Uniklinik RWTH Aachen LDZ MVZ Dr. Stein + Kollegen	ABH0158007	ABH0158007	NGS07874	2017-01-17	07/1936	07/36	f	M.P.	1980-07-18	80	Städteregion Aachen	Aachen	Städteregion Aachen	Aachen	520	NRW	BK	January 2017	2017	ST117	vanA	vanz	nein	2017-02-15	ja
642	Uniklinik RWTH Aachen LDZ MVZ Dr. Stein + Kollegen	H0238059	H0238059	NGS07875	2017-01-17	06/1958	06/58	m	N.K.	1958-08-18	58	Städteregion Aachen	Aachen	Städteregion Aachen	Aachen	524	NRW	BK	January 2017	2017	ST80	vanA	vanz	nein	2017-02-08	ja
643	Uniklinik RWTH Aachen LDZ MVZ Dr. Stein + Kollegen	ABH0378035	ABH0378035	NGS07946	2017-01-30	12/1944	12/44	m	K.H.	1972-02-29	72	Städteregion Aachen	Aachen	Städteregion Aachen	Aachen	521	NRW	BK	January 2017	2017	ST80	vanA	vanz	nein	2017-02-15	ja
644	Uniklinik RWTH Aachen LDZ MVZ Dr. Stein + Kollegen	ABH07580561	ABH07580561	NGS08339	2017-03-01	06/1943	06/43	m	D.H.	1973-09-30	73	Städteregion Aachen	Aachen	Städteregion Aachen	Aachen	524	NRW	BK	March 2017	2017	ST203	vanA	vanz	nein	2017-04-25	ja
645	Uniklinik RWTH Aachen LDZ MVZ Dr. Stein + Kollegen	H1038509	H1038509	NGS08451	2017-03-17	05/1935	05/35	m	K.F.	1981-11-16	81	Städteregion Aachen	Aachen	Städteregion Aachen	Aachen	520	NRW	BK	March 2017	2017	ST117	vanB		nein	2017-04-06	ja
646	MVZ Synlab Leverkusen	979483	979843	NGS08718	2017-04-27	01/1953	01/53	m	R.H.	1964-04-25	64	Städteregion Aachen	Aachen	Städteregion Aachen	Aachen	521	NRW	BK	April 2017	2017	ST80	vanA	vanZ	nein	2017-05-16	ja
647	Uniklinik RWTH Aachen LDZ MVZ Dr. Stein + Kollegen	ABH2328011	ABH2328011	NGS08995	2017-06-14	09/1950	09/50	m	W.S.	1966-10-13	66	Städteregion Aachen	Aachen	Bochum	Bochum	447	NRW	BK	June 2017	2017	ST80	vanA	vanZ		2017-08-10	ja
648	Uniklinik RWTH Aachen LDZ MVZ Dr. Stein + Kollegen	ABH2278058	ABH2278058	NGS08996	2017-06-14	02/1965	02/65	m	M.W.	1952-05-12	52	Städteregion Aachen	Aachen	Städteregion Aachen	Aachen	524	NRW	BK	June 2017	2017	ST117	vanB			2017-08-10	ja
649	Uniklinik RWTH Aachen LDZ MVZ Dr. Stein + Kollegen	ABH3038041	ABH3038041	NGS09356	2017-08-04	08/1948	08/48	f	K.S.	1969-01-02	69	Städteregion Aachen	Aachen	Kreis Heinsberg	Heinsberg	525	NRW	BK	August 2017	2017	ST117	vanA	vanZ		2017-08-29	ja
650	MVZ Synlab Leverkusen	46165703	46165703	NGS09383	2017-08-10	10/1957	10/57	m	A.W.	1959-11-09	59	Städteregion Aachen	Aachen	Städteregion Aachen	Aachen	521	NRW	BK	August 2017	2017	ST80	vanA	vanZ		2017-08-29	ja
651	Uniklinik RWTH Aachen LDZ MVZ Dr. Stein + Kollegen	ABH3148007	ABH3148007	NGS09384	2017-08-10	07/1937	07/37	m	C.T.	1980-02-09	80	Städteregion Aachen	Aachen	Städteregion Aachen	Aachen	520	NRW	BK	August 2017	2017	ST117	vanB			2017-08-29	ja
652	Uniklinik RWTH Aachen LDZ MVZ Dr. Stein + Kollegen	ABH3828006	ABH3828006	NGS09700	2017-09-26	11/1983	11/83	m	M.K.	1933-11-25	33	Städteregion Aachen	Aachen	Städteregion Aachen	Aachen	520	NRW	BK	September 2017	2017	ST117	vanA	vanZ		2017-10-16	ja
653	Uniklinik RWTH Aachen LDZ MVZ Dr. Stein + Kollegen	ABH3768028	ABH3768028	NGS09701	2017-09-26	07/1928	07/28	f	D.M.	1989-03-27	89	Städteregion Aachen	Aachen	Städteregion Aachen	Aachen	521	NRW	BK	September 2017	2017	ST80	vanA	vanZ		2017-10-16	ja
654	Uniklinik RWTH Aachen LDZ MVZ Dr. Stein + Kollegen	ABH3778021	ABH3778021	NGS09702	2017-09-26	09/1960	09/60	m	R.N.	1957-01-24	57	Städteregion Aachen	Aachen	Mönchengladbach	Mönchengladbach	411	NRW	BK	September 2017	2017	ST203	vanA	vanZ		2017-11-03	ja
655	Uniklinik RWTH Aachen LDZ MVZ Dr. Stein + Kollegen	H391806511	H391806511	NGS09781	2017-10-09	04/1937	04/37	m	T.M.	1980-07-09	80	Städteregion Aachen	Aachen	Städteregion Aachen	Aachen	521	NRW	BK	October 2017	2017	ST117	vanB			2017-11-03	ja
656	Uniklinik RWTH Aachen LDZ MVZ Dr. Stein + Kollegen	H4058028	H4058028	NGS09792	2017-10-11	05/1929	05/29	f	P.E.	1988-06-11	88	Städteregion Aachen	Aachen	Städteregion Aachen	Aachen	520	NRW	BK	October 2017	2017	ST117	vanA	vanZ		2017-11-03	ja
657	Uniklinik RWTH Aachen LDZ MVZ Dr. Stein + Kollegen	ABH4068020	ABH4068020	NGS09895	2017-10-17	09/1960	09/60	m	R.N.	1957-02-14	57	Städteregion Aachen	Aachen	Mönchengladbach	Mönchengladbach	411	NRW	BK	October 2017	2017	ST203	vanA	vanZ		2017-11-08	ja
658	Uniklinik RWTH Aachen LDZ MVZ Dr. Stein + Kollegen	ABH4248016	ABH4248016	NGS09949	2017-10-25	04/1978	04/78	f	Z.A.	1939-07-26	39	Städteregion Aachen	Aachen	Kreis Heinsberg	Heinsberg	418	NRW	BK	October 2017	2017	ST17	vanA	vanZ		2017-11-21	ja
659	Uniklinik RWTH Aachen LDZ MVZ Dr. Stein + Kollegen	ABH4238036	ABH4238036	NGS09950	2017-10-25	10/1949	10/49	f	B.A.	1968-01-24	68	Städteregion Aachen	Aachen	Kreis Heinsberg	Heinsberg	525	NRW	BK	October 2017	2017	ST80	vanA	vanZ		2017-11-21	ja
660	Uniklinik RWTH Aachen LDZ MVZ Dr. Stein + Kollegen	ABH4238052	ABH4238052	NGS09951	2017-10-25	11/1932	11/32	m	B.B.	1984-12-23	84	Städteregion Aachen	Aachen	Städteregion Aachen	Aachen	520	NRW	BK	October 2017	2017	ST117	vanB			2017-11-21	ja
661	Uniklinik RWTH Aachen LDZ MVZ Dr. Stein + Kollegen	H4628016	H4628016	NGS10270	2017-11-20	01/1961	01/61	f	L.S.	1956-11-18	56	Städteregion Aachen	Aachen	Kreis Heinsberg	Heinsberg	418	NRW	BK	November 2017	2017	ST117	vanB			2017-12-19	ja
662	Uniklinik RWTH Aachen LDZ MVZ Dr. Stein + Kollegen	H4648050	H4648050	NGS10312	2017-11-23	09/1976	09/76	m	W.,S-H.	1941-03-23	41	Städteregion Aachen	Aachen	Mönchengladbach	Mönchengladbach	410	NRW	BK	November 2017	2017	ST203	vanA			2017-12-28	ja
663	Uniklinik RWTH Aachen LDZ MVZ Dr. Stein + Kollegen	H4638049	H4638049	NGS10313	2017-11-23	08/1955	08/55	m	B.I.	1962-04-24	62	Städteregion Aachen	Aachen	Köln	Köln	509	NRW	BK	November 2017	2017	ST117	vanB			2017-12-28	ja
664	Uniklinik RWTH Aachen LDZ MVZ Dr. Stein + Kollegen	H4878005	H4878005	NGS10431	2017-12-11	05/1985	05/85	f	N.V.	1932-08-11	32	Städteregion Aachen	Aachen	Städteregion Aachen	Aachen	521	NRW	BK	December 2017	2017	ST117	vanB			2018-01-10	ja
665	Uniklinik RWTH Aachen LDZ MVZ Dr. Stein + Kollegen	I0628037	I0628037	NGS10878	2018-02-14	08/1955	08/55	m	B.I.	22843	62	Städteregion Aachen	Aachen	Köln	Köln	509	NRW	BK	Februar 2018	2018	ST117	vanB			2018-02-28	ja
666	Uniklinik RWTH Aachen LDZ MVZ Dr. Stein + Kollegen	ABI1018016	ABI1018016	NGS11084	2018-03-12	10/1987	10/87	f	B.J.	11120	30	Städteregion Aachen	Aachen	Städteregion Aachen	Aachen	524	NRW	BK	März 2018	2018	ST80	vanA			2018-04-04	ja
667	Uniklinik RWTH Aachen LDZ MVZ Dr. Stein + Kollegen	ABI0978011	ABI0978011	NGS11085	2018-03-12	07/1942	07/42	m	L.H.	27648	75	Städteregion Aachen	Aachen	Städteregion Aachen	Aachen	524	NRW	BK	März 2018	2018	ST117	vanB			2018-04-04	ja
668	Medizinisches Labor Wahl Lüdenscheid	62710943	62710943	NGS11232	2018-03-23	06/1948	06/48	m	M.F.	25497	69	Städteregion Aachen	Altena	Märkischer Kreis	Lüdenscheid	585	NRW	BK	März 2018	2018	ST117	vanA			2018-04-13	ja
669	Uniklinik RWTH Aachen LDZ MVZ Dr. Stein + Kollegen	ABI1218064	ABI1218064	NGS11295	2018-04-03	02/1976	02/76	m	L.P.	15402	42	Städteregion Aachen	Aachen	Nicht NRW	Nicht NRW	673	NRW	BK	April 2018	2018	ST117	vanB			2018-04-13	ja
670	Uniklinik RWTH Aachen LDZ MVZ Dr. Stein + Kollegen	ABI1238028	ABI1238028	NGS11296	2018-04-03	02/1940	02/40	f	P.A.	28551	78	Städteregion Aachen	Aachen	Städteregion Aachen	Aachen	520	NRW	BK	April 2018	2018	ST80	vanA			2018-04-13	ja
671	Uniklinik RWTH Aachen LDZ MVZ Dr. Stein + Kollegen	ABI1318020	ABI1318020	NGS11311	2018-04-04	12/1936	12/36	f		29709	81	Städteregion Aachen	Unbekannt	Städteregion Aachen	Aachen	520	NRW	BK	April 2018	2018	ST117	vanB			2018-04-17	ja
672	Uniklinik RWTH Aachen LDZ MVZ Dr. Stein + Kollegen	ABI1528047	ABI1528047	NGS11529	2018-04-23	05/1955	05/55	m	P.F.	23003	62	Städteregion Aachen	Unbekannt	Kreis Düren	Düren	523	NRW	BK	April 2018	2018	ST80	vanA			2018-06-05	ja
673	Uniklinik RWTH Aachen LDZ MVZ Dr. Stein + Kollegen	AB1518502	AB1518502	NGS11530	2018-04-23	03/1942	03/42	m	W.K.	27812	76	Städteregion Aachen	Unbekannt	Städteregion Aachen	Aachen	520	NRW	BK	April 2018	2018	ST80	vanA			2018-06-05	ja
674	Uniklinik RWTH Aachen LDZ MVZ Dr. Stein + Kollegen	ABI1528012	ABI1528012	NGS11531	2018-04-23	03/1981	03/81	m	K.B.	13567	37	Städteregion Aachen	Unbekannt	Städteregion Aachen	Aachen	520	NRW	BK	April 2018	2018	ST80	vanA			2018-05-14	ja
675	Uniklinik RWTH Aachen LDZ MVZ Dr. Stein + Kollegen	ABI1568061	ABI1568061	NGS11532	2018-04-23	11/1944	11/44	f	P.H.	26836	73	Städteregion Aachen	Unbekannt	Städteregion Aachen	Aachen	520	NRW	BK	April 2018	2018	ST117	vanA			2018-05-16	ja
676	Uniklinik RWTH Aachen LDZ MVZ Dr. Stein + Kollegen	ABI1628077	ABI1628077	NGS11586	2018-04-27	05/1965	05/65	m	S.M.	19354	52	Städteregion Aachen	Unbekannt	Städteregion Aachen	Aachen	522	NRW	BK	April 2018	2018	ST117	vanB			2018-05-14	ja
677	Uniklinik RWTH Aachen LDZ MVZ Dr. Stein + Kollegen	11948018	11948018	NGS11718	2018-05-18	09/1958	09/58	f	H.E.	21809	59	Städteregion Aachen	Aachen	Köln	Köln	507	NRW	BK	Mai 2018	2018	ST203	vanA			2018-06-19	ja
678	Uniklinik RWTH Aachen LDZ MVZ Dr. Stein + Kollegen	ABI2338043	ABI2338043	NGS11984	2018-06-15	06/1964	06/64	m	S.H.	19737	54	Städteregion Aachen	Unbekannt	Städteregion Aachen	Aachen	520	NRW	BK	Juni 2018	2018	ST117	vanB			2018-07-23	ja
679	Uniklinik RWTH Aachen LDZ MVZ Dr. Stein + Kollegen	I2448024	I2448024	NGS12035	2018-06-20	09/1953	09/53	m	R.W.	23668	64	Städteregion Aachen	Aachen	Kreis Heinsberg	Heinsberg	525	NRW	BK	Juni 2018	2018	ST117	vanA			2018-07-24	ja
680	MVZ Synlab Leverkusen	LB82651014	LB82651014	NGS12177	2018-07-03	08/1957	08/57	m	B.B.	22251	60	Städteregion Aachen	Aachen	Städteregion Aachen	Aachen	524	NRW	BK	Juli 2018	2018	ST117	vanB			2018-08-13	ja
681	Uniklinik RWTH Aachen LDZ MVZ Dr. Stein + Kollegen	ABI2658028	ABI2658028	NGS12293	2018-07-13	10/1948	10/48	m	Z.A.	25487	69	Städteregion Aachen	Unbekannt	Kreis Düren	Düren	523	NRW	BK	Juli 2018	2018	ST117	vanB			2018-08-23	ja
682	Uniklinik RWTH Aachen LDZ MVZ Dr. Stein + Kollegen	I3128014	I3128014	NGS12458	2018-08-06	09/1988	09/88	f	M.S.	10931	29	Städteregion Aachen	Aachen	Köln	Köln	507	NRW	BK	August 2018	2018	ST117	vanB			2018-09-13	ja
683	Uniklinik RWTH Aachen LDZ MVZ Dr. Stein + Kollegen	ABI3138048	ABI3138048	NGS12539	2018-08-13	07/1944	07/44	m	S.K.	27071	74	Städteregion Aachen	Unbekannt	Kreis Heinsberg	Heinsberg	525	NRW	BK	August 2018	2018	ST117	vanB			2018-09-18	ja
684	MVZ Synlab Leverkusen	83021139	83021139	NGS12415	2018-08-23	04.1939	10/14	m	F.M.	1396	3	Städteregion Aachen	Aachen	Städteregion Aachen	Aachen	524	NRW	BK	August 2018	2018	ST192	vanA			2018-08-23	ja
685	Uniklinik RWTH Aachen LDZ MVZ Dr. Stein + Kollegen	I3338083	I3338083	NGS12676	2018-08-27	03/1958	03/58	m	H.R.	22094	60	Städteregion Aachen	Unbekannt	Kreis Düren	Düren	523	NRW	BK	August 2018	2018	ST117	vanB			2018-10-02	ja
686	Uniklinik RWTH Aachen LDZ MVZ Dr. Stein + Kollegen	I3318031	I3318031	NGS12677	2018-08-27	03/1944	03/44	m	W.K.	27207	74	Städteregion Aachen	Unbekannt	Kreis Wesel	Moers	474	NRW	BK	August 2018	2018	ST117	vanB			2018-10-02	ja
687	Medizinisches Labor Wahl Lüdenscheid	62858839	62858839	NGS12822	2018-09-11	09/1949	09/49	m	S.A.	25212	69	Städteregion Aachen	Altena	Märkischer Kreis	Lüdenscheid	585	NRW	BK	September 2018	2018	ST80	vanB			2018-10-22	ja
688	Uniklinik RWTH Aachen LDZ MVZ Dr. Stein + Kollegen	I3568057	I3568057	NGS12901	2018-09-13	07/1934	07/34	m	S.M.	30755	84	Städteregion Aachen	Aachen	Kreis Düren	Düren	523	NRW	BK	September 2018	2018	ST80	vanA			2018-11-15	ja
689	Uniklinik RWTH Aachen LDZ MVZ Dr. Stein + Kollegen	I3548029	I3548029	NGS12902	2018-09-13	08/1950	08/50	m	S.H.	24880	68	Städteregion Aachen	Aachen	Kreis Heinsberg	Heinsberg	525	NRW	BK	September 2018	2018	ST117	vanB			2018-11-15	ja
690	Uniklinik RWTH Aachen LDZ MVZ Dr. Stein + Kollegen	I3528012	I3528012	NGS12903	2018-09-13	08/1954	08/54	f	H.A.	23419	64	Städteregion Aachen	Aachen	Städteregion Aachen	Aachen	520	NRW	BK	September 2018	2018	ST117	vanB			2018-11-15	ja
691	Uniklinik RWTH Aachen LDZ MVZ Dr. Stein + Kollegen	ABI4268028	ABI4268028	NGS13252	2018-10-26	11/1941	11/41	f	P.M.-R.	1976-12-24	76	Städteregion Aachen	Aachen	Kreis Düren	Düren	523	NRW	BK	Oktober 2018	2018	ST117	vanB			2019-01-29	ja
692	Uniklinik RWTH Aachen LDZ MVZ Dr. Stein + Kollegen	I4478025	I4478025	NGS13357	2018-11-12	15189	08/41	m	G.A.	28227	77	Städteregion Aachen	Aachen	Rhein-Kreis Neuss	Neuss	413	NRW	BK	November 2018	2018	ST117	vanB			2019-01-03	ja
693	MVZ Labor Aachen	I4558503	I4558503	NGS13413	2018-11-19	06/1935	06/35	m	K.W.	30487	83	Städteregion Aachen	Aachen	Städteregion Aachen	Aachen	520	NRW	BK	November 2018	2018	ST80	vanA			2019-01-03	ja
694	MVZ Synlab Leverkusen	84752138	84752138	NGS13528	2018-12-03	07/1936	07/36	m	B.J.	30105	82	Städteregion Aachen	Aachen	Städteregion Aachen	Aachen	524	NRW	BK	Dezember 2018	2018	ST612	vanA			2019-01-21	ja
695	Uniklinik RWTH Aachen LDZ MVZ Dr. Stein + Kollegen	ABI4858014	ABI4858014	NGS13546	2018-12-06	06/1947	06/47	m	S.M.	26121	71	Städteregion Aachen	Aachen	Städteregion Aachen	Aachen	520	NRW	BK	Dezember 2018	2018	ST80	vanA			2019-01-24	ja
696	MVZ Labor Aachen	I4938500	I4938500	NGS13596	2018-12-13	02/1934	02/34	f	B.M.	30996	84	Städteregion Aachen	Aachen	Städteregion Aachen	Aachen	520	NRW	BK	Dezember 2018	2018	ST612	vanA			2019-02-01	ja
697	Uniklinik RWTH Aachen LDZ MVZ Dr. Stein + Kollegen	I5018038	I5018038	NGS13638	2018-12-19	04/1954	04/54	m	P.H.	23638	64	Städteregion Aachen	Aachen	Kreis Euskirchen	Euskirchen	539	NRW	BK	Dezember 2018	2018	ST117	vanB			2019-02-25	ja
698	Uniklinik RWTH Aachen LDZ MVZ Dr. Stein + Kollegen	ABI5058078	ABI5058078	NGS13663	2019-01-02	01/1961	01/61	m	K.A.	21185	57	Städteregion Aachen	Aachen	Kreis Heinsberg	Heinsberg	418	NRW	BK	January 2019	2019	ST612	vanA			2019-02-19	ja
699	Uniklinik RWTH Aachen LDZ MVZ Dr. Stein + Kollegen	ABI5058047	ABI5058047	NGS13664	2019-01-02	01/1962	01/62	f	M.E.	20820	56	Städteregion Aachen	Aachen	Städteregion Aachen	Aachen	524	NRW	BK	January 2019	2019	ST117	vanB			2019-02-19	ja
700	MVZ Synlab Leverkusen	90111086	90111086	NGS13696	2019-01-07	03/1964	03/64	f	S.G.	20035	54	Städteregion Aachen	Aachen	Städteregion Aachen	Aachen	521	NRW	BK	January 2019	2019	ST117	vanB			2019-02-19	ja
701	Uniklinik RWTH Aachen LDZ MVZ Dr. Stein + Kollegen	AB30178014	AB30178014	NGS13758	2019-01-14	04/1947	04/47	m	G.M.	26221	71	Städteregion Aachen	Aachen	Städteregion Aachen	Aachen	520	NRW	BK	January 2019	2019	ST80	vanA			2019-02-19	ja
702	Uniklinik RWTH Aachen LDZ MVZ Dr. Stein + Kollegen	J0520008	J0520008	NGS14051	2019-02-13	02/1940	02/40	m	S.W.	28867	79	Städteregion Aachen	Aachen	Städteregion Aachen	Aachen	520	NRW	BK	February 2019	2019	ST117	vanA			2019-03-14	ja
703	Uniklinik RWTH Aachen LDZ MVZ Dr. Stein + Kollegen	J063850912KUL	J063850912KUL	NGS14078	2019-02-14	02/1941	02/41	m	M.R.	28502	83	Städteregion Aachen	Aachen	Städteregion Aachen	Aachen	520	NRW	BK	February 2019	2019	ST80	vanA			2019-03-14	ja
704	Uniklinik RWTH Aachen LDZ MVZ Dr. Stein + Kollegen	J0818066	J0818066	NGS14197	2019-02-28	07/1957	07/57	f	H.D.	22522	61	Städteregion Aachen	Aachen	Städteregion Aachen	Aachen	521	NRW	BK	February 2019	2019	ST117	vanB			2019-04-08	ja
705	Uniklinik RWTH Aachen LDZ MVZ Dr. Stein + Kollegen	J0868030	J0868030	NGS14198	2019-02-28	05/1949	05/49	f	R.E.	25505	69	Städteregion Aachen	Aachen	Rhein-Erft-Kreis	Bergheim	501	NRW	BK	February 2019	2019	ST80	vanA			2019-04-08	ja
706	Uniklinik RWTH Aachen LDZ MVZ Dr. Stein + Kollegen	J0838059	J0838059	NGS14199	2019-02-28	12/1949	12/49	f	B.K.	25291	69	Städteregion Aachen	Aachen	Kreis Düren	Düren	523	NRW	BK	February 2019	2019	ST117	vanB			2019-04-08	ja
707	Uniklinik RWTH Aachen LDZ MVZ Dr. Stein + Kollegen	ABJ1068021	ABJ1068021	NGS14343	2019-03-20	08/1946	08/46	f	P.M.	26529	72	Städteregion Aachen	?	Städteregion Aachen	Aachen	521	NRW	BK	March 2019	2019	ST117	vanB			2019-03-29	ja
708	Uniklinik RWTH Aachen LDZ MVZ Dr. Stein + Kollegen	ABJ1078055	ABJ1078055	NGS14347	2019-03-20	06/2000	06/00	f	A.K.	6866	18	Städteregion Aachen	Aachen	Städteregion Aachen	Aachen	520	NRW	BK	March 2019	2019	ST117	vanB			2019-04-15	ja
709	Uniklinik RWTH Aachen LDZ MVZ Dr. Stein + Kollegen	ABJ1078053	ABJ1078053	NGS14348	2019-03-20	05/1948	05/48	m	S.G.	25890	70	Städteregion Aachen	Aachen	Städteregion Aachen	Aachen	520	NRW	BK	March 2019	2019	ST117	vanB			2019-04-15	ja
710	MVZ Synlab Leverkusen	LB9114-2517	LB91142517	NGS14424	2019-03-27	12/1947	12/47	m	P.H.	26049	71	Städteregion Aachen	Aachen	Städteregion Aachen	Aachen	522	NRW	BK	March 2019	2019	ST117	vanB			2019-04-15	ja
711	Uniklinik RWTH Aachen LDZ MVZ Dr. Stein + Kollegen	J1358057	J1358057	NGS14481	2019-04-04	05/1943	05/43	f	F.H.	27732	75	Städteregion Aachen	Aachen	Städteregion Aachen	Aachen	520	NRW	BK	April 2019	2019	ST117	vanB			2019-04-18	ja
712	MVZ Leverkusen KH Merheim Haus 40	Mi477408	Mi477408	NGS14482	2019-04-04	04/1935	04/35	m	C.R.A.	30684	84	Städteregion Aachen	?	Oberbergischer Kreis	Gummersbach	517	NRW	BK	April 2019	2019	ST80	vanA			2019-05-09	ja
713	MVZ Synlab Leverkusen	LB91351351	LB91351351	NGS14485	2019-04-05	06/1963	06/63	f	S.U.	20397	55	Städteregion Aachen	Aachen	Städteregion Aachen	Aachen	522	NRW	BK	April 2019	2019	ST80	vanA			2019-05-09	ja
714	MVZ Labor Aachen	J152-6	J1526	NGS14523	2019-04-15	06/1925	06/25	f	G.E.	34286	93	Städteregion Aachen	Aachen	Städteregion Aachen	Aachen	520	NRW	BK	April 2019	2019	ST80	vanA			2019-05-03	ja
715	MVZ Synlab Leverkusen	LB91531379	LB91531379	NGS14530	2019-04-16	09/1954	09/54	m	H.R.	23603	64	Städteregion Aachen	?	Städteregion Aachen	Aachen	524	NRW	BK	April 2019	2019	ST117	vanB			2019-05-03	ja
716	MVZ Synlab Leverkusen	9171-377	9171377	NGS14577	2019-04-29	08/1950	08/50	m	H.B.	25108	68	Städteregion Aachen	?	Städteregion Aachen	Aachen	521	NRW	BK	April 2019	2019	ST117	vanB			2019-05-20	ja
717	MVZ Labor Aachen	J1768048	J1768048	NGS14632	2019-05-06	06/1975	06/75	m	S.S.	16045	43	Städteregion Aachen	Aachen	Kreis Düren	Düren	523	NRW	BK	May 2019	2019	ST117	vanB			2019-06-13	ja
718	MVZ Labor Aachen	J1828501	J1828501	NGS14633	2019-05-06	02/1948	02/48	f	B.V.	26027	71	Städteregion Aachen	Aachen	Städteregion Aachen	Aachen	520	NRW	BK	May 2019	2019	ST80	vanA			2019-06-13	ja
719	MVZ Labor Aachen	J1928006	J1928006	NGS14667	2019-05-10	01/1955	01/55	m	H.H.	23505	64	Städteregion Aachen	?	Städteregion Aachen	Aachen	524	NRW	BK	May 2019	2019	ST117	vanB			2019-06-13	ja
720	Uniklinik RWTH Aachen LDZ MVZ Dr. Stein + Kollegen	J1948062	J1948062	NGS14701	2019-05-15	10/1978	10/78	f	H.A.	14836	40	Städteregion Aachen	?	Städteregion Aachen	Aachen	522	NRW	BK	May 2019	2019	ST117	vanB			2019-06-13	ja
721	Uniklinik RWTH Aachen LDZ MVZ Dr. Stein + Kollegen	J2018011	J2018011	NGS14740	2019-05-20	02/1942	02/42	f	W.I	28232	77	Städteregion Aachen	?	Städteregion Aachen	Aachen	522	NRW	BK	May 2019	2019	ST117	vanA			2019-07-03	ja
722	Uniklinik RWTH Aachen LDZ MVZ Dr. Stein + Kollegen	J2148520	J2148520	NGS14809	2019-05-28	11/1930	11/30	m	S.H.	32350	88	Städteregion Aachen	Aachen	Städteregion Aachen	Aachen	520	NRW	BK	May 2019	2019	ST80	vanA			2019-07-03	ja
723	Uniklinik RWTH Aachen LDZ MVZ Dr. Stein + Kollegen	J2258051	J2258051	NGS14848	2019-06-06	10/1960	10/60	m	B.,H.M.	21432	58	Städteregion Aachen	Aachen	Städteregion Aachen	Aachen	524	NRW	BK	June 2019	2019	ST117	vanB			2019-07-03	ja
724	MVZ Synlab Leverkusen	LB92831396	LB92831396	NGS15136	2019-07-15	06/1941	06/41	f	S.H.	28533	78	Städteregion Aachen	Aachen	Städteregion Aachen	Aachen	524	NRW	BK	July 2019	2019	ST117	vanB			2019-08-01	ja
725	Uniklinik RWTH Aachen LDZ MVZ Dr. Stein + Kollegen	ABJ2928052	ABJ2928052	NGS15200	2019-07-24	03/1963	03/63	f	L.L.	20599	56	Städteregion Aachen	Aachen	Nicht bekannt	Nicht bekannt		NRW	BK	July 2019	2019	ST117	vanB			2019-08-13	ja
726	Uniklinik RWTH Aachen LDZ MVZ Dr. Stein + Kollegen	J3058097	J3058097	NGS15327	2019-08-05	21671	05/59	f	V.C.	22011	60	Städteregion Aachen	Aachen	Kreis Heinsberg	Heinsberg	418	NRW	BK	August 2019	2019	ST80	vanA			2019-08-23	ja
727	MVZ Synlab Leverkusen	LB9317-0201	LB93170201	NGS15353	2019-08-09	01/1940	01/40	m	O.W.	29075	79	Städteregion Aachen	Aachen	Städteregion Aachen	Aachen	522	NRW	BK	August 2019	2019	ST80	vanA			2019-08-30	ja
728	MVZ Synlab Leverkusen	LB93232151	LB93232151	NGS15398	2019-08-15	08/1949	08/49	f	M.M.	25581	70	Städteregion Aachen	Aachen	Städteregion Aachen	Aachen	524	NRW	BK	August 2019	2019	ST80	vanA			2019-10-10	ja
729	Uniklinik RWTH Aachen LDZ MVZ Dr. Stein + Kollegen	ABJ3328031	ABJ3328031	NGS15483	2019-08-26	08/1944	08/44	f	B.A.	27418	75	Städteregion Aachen	Aachen	Städteregion Aachen	Aachen	524	NRW	BK	August 2019	2019	ST80	vanA			2019-10-10	ja
730	Uniklinik RWTH Aachen LDZ MVZ Dr. Stein + Kollegen	ABJ3428046	ABJ3428046	NGS15484	2019-08-26	11/1945	11/45	m	H.J.	26961	73	Städteregion Aachen	Aachen	Städteregion Aachen	Aachen	520	NRW	BK	August 2019	2019	ST117	vanB			2019-10-10	ja
731	MVZ Synlab Leverkusen	93451225	93451225	NGS15488	2019-08-27	05/1954	05/54	f	K.-K.,B.	23859	65	Städteregion Aachen	Aachen	Kreis Düren	Düren	523	NRW	BK	August 2019	2019	ST117	vanB			2019-10-10	ja
732	Uniklinik RWTH Aachen LDZ MVZ Dr. Stein + Kollegen	ABJ3928008	ABJ3928008	NGS15797	2019-09-30	01/1942	01/42	f	N.A.	28396	77	Städteregion Aachen	Aachen	Kreis Heinsberg	Heinsberg	525	NRW	BK	September 2019	2019	ST117	vanB			2019-10-31	ja
733	Uniklinik RWTH Aachen LDZ MVZ Dr. Stein + Kollegen	J4018020	J4018020	NGS15901	2019-10-11	11/1947	11/47	f	K.M.	#REF!	71	Städteregion Aachen	Aachen	Städteregion Aachen	Aachen	520	NRW	BK	October 2019	2019	ST117	vanA			2019-12-12	ja
734	Uniklinik RWTH Aachen LDZ MVZ Dr. Stein + Kollegen	ABJ4238005	ABJ4238005	NGS15995	2019-10-23	11/1970	11/70	f	G.A.	#REF!	48	Städteregion Aachen	Aachen	Städteregion Aachen	Aachen	524	NRW	BK	October 2019	2019	ST117	vanB			2019-12-12	ja
735	MVZ Synlab Leverkusen	94322406	94322406	NGS16029	2019-10-29	09/1950	09/50	f	K.Z.	#REF!	69	Städteregion Aachen	Aachen	Städteregion Aachen	Aachen	521	NRW	BK	October 2019	2019	ST192	vanB			2019-12-12	ja
736	MVZ Synlab Leverkusen	LB94651081	LB94651081	NGS16247	2019-11-21	04/1941	04/41	f	F.B.	#REF!	78	Städteregion Aachen	Aachen	Städteregion Aachen	Aachen	522	NRW	BK	November 2019	2019	ST80	vanA			2019-12-12	ja
737	Wisplinghoff Köln	BK26005	BK26005	NGS 05443	2016-05-04	03/1935	03/35	m	H.L.	1981-03-05	81	Wuppertal	Wuppertal	Wuppertal	Wuppertal	422	NRW	BK	May 2016	2016	ST117	vanA	vanZ	nein	2016-05-19	ja
738	Wisplinghoff Köln	AF82891864	AF82891864	NGS 06187	2016-08-15	11/1934	11/34	m	S.O.	1981-10-14	81	Wuppertal	Wuppertal	Wuppertal	Wuppertal	423	NRW	BK	August 2016	2016	ST117	vanA	vanZ	nein	2016-08-19	ja
739	Wisplinghoff Köln	AF82809472	AF82809472	NGS07898	2017-01-23	07/1944	07/44	m	P.H.	1972-07-24	72	Wuppertal	Wuppertal	Wuppertal	Wuppertal	422	NRW	BK	January 2017	2017	ST117	vanB		nein	2017-02-15	ja
740	Wisplinghoff Köln	BK5554	BK5554	NGS09741	2017-10-02	02/1957	02/57	m	R.E.	1960-08-30	60	Wuppertal	Wuppertal	Wuppertal	Wuppertal	422	NRW	BK	October 2017	2017	ST117	vanB			2017-11-03	ja
741	Wisplinghoff Köln	BK19312; AF82843198	BK19312	NGS10046	2017-11-10	12/1933	12/33	m	P.E.	1983-12-10	83	Wuppertal	Wuppertal	Wuppertal	Wuppertal	421	NRW	BK	November 2017	2017	ST117	vanB			2017-12-19	ja
742	Wisplinghoff Köln	BK28721;AF82845668	BK28721	NGS10377	2017-11-29	06/1943	06/43	m	A.W.	1974-06-30	74	Wuppertal	Wuppertal	Kreis Mettmann	Mettmann	425	NRW	BK	November 2017	2017	ST117	vanB			2017-12-28	ja
743	Wisplinghoff Köln	BK46778;AF82850462	BK46778	NGS10634	2018-01-11	01/1927	01/27	m	W.H.	33248	91	Wuppertal	Wuppertal	Wuppertal	Wuppertal	423	NRW	BK	Januar 2018	2018	ST78	vanA	vanZ		2018-02-06	ja
744	Wisplinghoff Köln	BK30079;AF82858506	BK30079	NGS11082	2018-03-09	06/1938	06/38	f	W.M.	29136	79	Wuppertal	Wuppertal	Wuppertal	Wuppertal	421	NRW	BK	März 2018	2018	ST117	vanB			2018-04-04	ja
745	Wisplinghoff Köln	AF82868693;BK64838	BK64838	NGS11791	2018-05-25	09/1958	09/58	f	H.S.	21816	59	Wuppertal	Wuppertal	Wuppertal	Wuppertal	422	NRW	BK	Mai 2018	2018	ST117	vanB			2018-06-19	ja
746	Wisplinghoff Köln	AF82879215;BK9421	BK9421	NGS12618	2018-08-22	02/1958	02/58	m	S.P.	22117	60	Wuppertal	Wuppertal	Wuppertal	Wuppertal	421	NRW	BK	August 2018	2018	ST117	vanB			2018-10-02	ja
747	Wisplinghoff Köln	BK17559;AF82881804	BK17559	NGS12786	2018-09-10	10/1936	10/36	m	R.J.	29929	81	Wuppertal	Wuppertal	Wuppertal	Wuppertal	423	NRW	BK	September 2018	2018	ST78	vanB			2018-10-22	ja
748	Wisplinghoff Köln	BK17276;AF82881748	BK17276	NGS12787	2018-09-10	06/1938	06/38	m	H.A.	29321	80	Wuppertal	Wuppertal	Wuppertal	Wuppertal	423	NRW	BK	September 2018	2018	ST117	vanB			2018-12-05	ja
749	Wisplinghoff Köln	AF82892428	AF82892428	NGS13527	2018-12-03	01/1945	01/45	f	F.M.	26999	73	Wuppertal	Wuppertal	Wuppertal	Wuppertal	422	NRW	BK	Dezember 2018	2018	ST117	vanB			2019-01-21	ja
750	Wisplinghoff Köln	AF82804081; BK26820	BK26820	NGS14231	2019-03-05	12/1938	12/38	m	R.L.	29314	80	Wuppertal	Wuppertal	Wuppertal	Wuppertal	422	NRW	BK	March 2019	2019	ST203	vanA			2019-04-08	ja
751	Wisplinghoff Köln	AF82809627;BK49323	BK49323	NGS14825	2019-04-15	05/1945	05/45	f	B.K.	27012	73	Wuppertal	Wuppertal	Kreis Mettmann	Mettmann	424	NRW	BK	April 2019	2019	ST80	vanA			2019-06-07	ja
752	Wisplinghoff Köln	BK67402	BK67402	NGS14757	2019-05-21	12/1930	12/30	f	S.H.	32313	88	Wuppertal	Wuppertal	Wuppertal	Wuppertal	422	NRW	BK	May 2019	2019	ST203	vanA			2019-07-03	ja
753	Wisplinghoff Köln	BK68692; AF82814430	BK68692	NGS14804	2019-05-27	05/1934	05/34	f	O.C.	31072	85	Wuppertal	Wuppertal	Wuppertal	Wuppertal	423	NRW	BK	May 2019	2019	ST117	vanA			2019-07-03	ja
754	Wisplinghoff Köln	AF82823928;BK11381	BK11381	NGS15343	2019-08-07	05/1963	05/63	f	S.A.	20552	56	Wuppertal	Wuppertal	Wuppertal	Wuppertal	422	NRW	BK	August 2019	2019	ST117	vanB			2019-08-30	ja
755	Wisplinghoff Köln	AF82824752;BK14910	BK14910	NGS15386	2019-08-14	10/1942	10/42	m	B.M.	1976-11-12	76	Wuppertal	Wuppertal	Wuppertal	Wuppertal	422	NRW	BK	August 2019	2019	ST612	vanA			2019-10-10	ja

## Sheet: Anonym
Table S1. Molecular and epidemiological data of VREBI isolates
Sample number	Age	Sex	Administrative district	Year	MLST ST	Resistance determinant
438	67	f	Bielefeld	2018	ST117	vanB
472	70	m	Bielefeld	2018	ST117	vanB
498	51	f	Bielefeld	2019	ST78	vanA
555	79	m	Bielefeld	2019	ST117	vanB
556	68	f	Bielefeld	2019	ST117	vanB
609	81	m	Bielefeld	2019	ST117	vanB
623	80	m	Bielefeld	2019	ST117	vanB
650	81	f	Bielefeld	2019	ST117	vanB
707	61	m	Bielefeld	2019	ST117	vanB
722	52	m	Bielefeld	2019	ST117	vanB
731	82	m	Bielefeld	2019	ST117	vanB
5	33	m	Bochum	2016	ST117	vanA
6	66	m	Bochum	2016	ST17	vanA
8	63	f	Bochum	2016	ST80	vanA
13	63	m	Bochum	2016	ST117	vanA
52	75	m	Bochum	2016	ST117	vanA
60	64	m	Bochum	2016	ST117	vanA
61	62	f	Bochum	2016	ST117	vanB
64	59	m	Bochum	2016	ST117	vanA
72	55	m	Bochum	2016	ST117	vanB
79	75	f	Bochum	2016	ST117	vanB
83	75	f	Bochum	2016	ST117	vanB
98	53	m	Bochum	2017	ST117	vanB
105	73	f	Bochum	2017	ST117	vanB
121	61	f	Bochum	2017	ST117	vanB
123	64	m	Bochum	2017	ST117	vanB
129	76	m	Bochum	2017	ST117	vanB
131	65	m	Bochum	2017	ST117	vanB
138	49	m	Bochum	2017	ST117	vanB
148	79	f	Bochum	2017	ST117	vanB
155	78	m	Bochum	2017	ST117	vanB
169	75	m	Bochum	2017	ST117	vanB
187	80	f	Bochum	2017	ST117	vanB
188	91	m	Bochum	2017	ST117	vanB
200	65	f	Bochum	2017	ST117	vanB
202	84	f	Bochum	2017	ST117	vanB
204	81	f	Bochum	2017	ST117	vanB
209	56	f	Bochum	2017	ST80	vanB
254	47	m	Bochum	2018	ST117	vanB
255	81	m	Bochum	2018	ST117	vanB
257	78	f	Bochum	2018	ST117	vanB
275	50	m	Bochum	2018	ST117	vanB
276	73	m	Bochum	2018	ST117	vanB
292	73	m	Bochum	2018	ST78	vanB
300	69	m	Bochum	2018	ST117	vanB
307	62	m	Bochum	2018	ST117	vanB
309	42	m	Bochum	2018	ST117	vanB
314	80	f	Bochum	2018	ST117	vanB
329	52	m	Bochum	2018	ST117	vanB
340	81	m	Bochum	2018	ST117	vanB
365	59	m	Bochum	2018	ST117	vanB
369	81	m	Bochum	2018	ST117	vanB
410	31	m	Bochum	2018	ST117	vanB
421	69	f	Bochum	2018	ST80	vanB
430	79	m	Bochum	2018	ST117	vanB
436	73	m	Bochum	2018	ST117	vanB
444	83	f	Bochum	2018	ST612	vanA
456	82	f	Bochum	2018	ST117	vanB
461	68	m	Bochum	2018	ST117	vanB
514	56	m	Bochum	2019	ST117	vanA
529	62	m	Bochum	2019	ST80	vanA
531	75	m	Bochum	2019	ST117	vanB
537	63	m	Bochum	2019	ST117	vanB
539	91	f	Bochum	2019	ST80	vanA
540	76	m	Bochum	2019	ST117	vanB
566	80	f	Bochum	2019	ST117	vanB
573	22	m	Bochum	2019	ST117	vanB
600	73	f	Bochum	2019	ST117	vanB
622	70	f	Bochum	2019	ST117	vanB
640	72	m	Bochum	2019	ST117	vanB
653	79	m	Bochum	2019	ST117	vanB
660	90	m	Bochum	2019	ST117	vanB
701	83	m	Bochum	2019	ST117	vanB
719	47	m	Bochum	2019	ST117	vanB
723	76	m	Bochum	2019	ST117	vanB
734	65	m	Bochum	2019	ST117	vanB
744	71	f	Bochum	2019	ST117	vanB
82	34	m	Bonn	2016	ST262	vanA
86	76	m	Bonn	2016	ST262	vanA
94	74	f	Bonn	2017	ST78	vanA
120	81	m	Bonn	2017	ST192	vanB
139	75	f	Bonn	2017	ST117	vanB
147	85	m	Bonn	2017	ST117	vanB
160	70	f	Bonn	2017	ST80	vanB
161	57	m	Bonn	2017	ST17	vanB
179	57	m	Bonn	2017	ST17	vanB
180	63	f	Bonn	2017	ST80	vanB
185	78	f	Bonn	2017	ST117	vanB
191	65	m	Bonn	2017	ST787	vanA
360	67	m	Bonn	2018	ST117	vanB
386	80	m	Bonn	2018	ST117	vanB
394	83	m	Bonn	2018	ST80	vanB
397	83	m	Bonn	2018	ST117	vanB
474	80	m	Bonn	2018	ST117	vanB
522	50	f	Bonn	2019	ST117	vanB
638	54	m	Bonn	2019	ST117	vanB
270	70	m	Bottrop	2018	ST117	vanB
487	79	m	Bottrop	2018	ST117	vanB
606	58	m	Bottrop	2019	ST117	vanB
710	85	m	Bottrop	2019	ST80	vanA
740	69	f	Bottrop	2019	ST80	vanA
11	82	m	Dortmund	2016	ST117	vanB
14	86	f	Dortmund	2016	ST117	vanB
28	83	f	Dortmund	2016	ST117	vanB
69	58	m	Dortmund	2016	ST117	vanB
78	87	m	Dortmund	2016	ST117	vanB
113	85	f	Dortmund	2017	ST117	vanA
152	52	f	Dortmund	2017	ST117	vanB
222	84	m	Dortmund	2017	ST117	vanB
240	66	m	Dortmund	2017	ST117	vanB
251	30	m	Dortmund	2018	ST117	vanA
256	72	m	Dortmund	2018	ST117	vanA
281	0	m	Dortmund	2018	ST117	vanB
287	74	m	Dortmund	2018	ST117	vanB
327	63	m	Dortmund	2018	ST117	vanB
395	78	f	Dortmund	2018	ST117	vanB
455	31	m	Dortmund	2018	ST117	vanB
471	85	m	Dortmund	2018	ST117	vanB
495	53	f	Dortmund	2019	ST117	vanB
595	89	f	Dortmund	2019	ST117	vanB
726	66	m	Dortmund	2019	ST117	vanB
22	67	m	Duisburg	2016	ST80	vanA
26	56	m	Duisburg	2016	ST80	vanA
30	72	m	Duisburg	2016	ST203	vanA
74	76	m	Duisburg	2016	ST80	vanA
115	73	f	Duisburg	2017	ST80	vanA
124	81	f	Duisburg	2017	ST117	vanB
143	46	m	Duisburg	2017	ST117	vanB
153	54	f	Duisburg	2017	ST117	vanA
156	70	m	Duisburg	2017	ST117	vanB
174	52	f	Duisburg	2017	ST80	vanB
193	69	f	Duisburg	2017	ST17	vanA
261	69	f	Duisburg	2018	ST117	vanB
332	79	m	Duisburg	2018	ST80	vanA
417	65	f	Duisburg	2018	ST80	vanA
424	80	m	Duisburg	2018	ST117	vanB
457	77	f	Duisburg	2018	ST117	vanB
458	55	m	Duisburg	2018	ST80	vanB
516	80	m	Duisburg	2019	ST192	vanB
517	85	f	Duisburg	2019	ST80	vanA
534	72	m	Duisburg	2019	ST117	vanB
550	77	f	Duisburg	2019	ST612	vanA
557	82	m	Duisburg	2019	ST117	vanB
590	77	m	Duisburg	2019	ST117	vanB
641	63	f	Duisburg	2019	ST117	vanB
642	63	f	Duisburg	2019	ST80	vanA
669	77	m	Duisburg	2019	ST80	vanA
673	91	m	Duisburg	2019	ST117	vanB
689	69	m	Duisburg	2019	ST80	vanA
708	69	f	Duisburg	2019	ST80	vanA
725	72	m	Duisburg	2019	ST80	vanA
727	70	m	Duisburg	2019	ST117	vanB
739	76	m	Duisburg	2019	ST117	vanB
41	63	m	Düsseldorf	2016	ST117	vanA
42	75	f	Düsseldorf	2016	ST203	vanA
43	88	m	Düsseldorf	2016	ST203	vanA
46	59	f	Düsseldorf	2016	ST80	vanA
55	76	m	Düsseldorf	2016	ST80	vanA
114	88	m	Düsseldorf	2017	ST117	vanB
146	79	m	Düsseldorf	2017	ST192	vanA
248	88	f	Düsseldorf	2018	ST192	vanA
286	79	m	Düsseldorf	2018	ST117	vanB
378	71	f	Düsseldorf	2018	ST80	vanB
639	85	m	Düsseldorf	2019	ST117	vanB
32	76	m	Ennepe-Ruhr-Kreis	2016	ST192	vanA
108	86	f	Ennepe-Ruhr-Kreis	2017	ST117	vanB
268	84	m	Ennepe-Ruhr-Kreis	2018	ST117	vanB
389	77	m	Ennepe-Ruhr-Kreis	2018	ST117	vanB
411	76	m	Ennepe-Ruhr-Kreis	2018	ST117	vanB
449	31	f	Ennepe-Ruhr-Kreis	2018	ST117	vanB
667	79	m	Ennepe-Ruhr-Kreis	2019	ST203	vanA
9	66	m	Essen	2016	ST80	vanA
24	86	f	Essen	2016	ST80	vanA
35	68	m	Essen	2016	ST117	vanB
36	83	f	Essen	2016	ST117	vanB
49	78	f	Essen	2016	ST80	vanA
68	90	m	Essen	2016	ST192	vanA
73	62	m	Essen	2016	ST117	vanB
107	73	m	Essen	2017	ST117	vanB
132	35	m	Essen	2017	ST117	vanB
173	51	f	Essen	2017	ST80	vanA
214	62	f	Essen	2017	ST117	vanB
217	70	m	Essen	2017	ST117	vanB
229	87	f	Essen	2017	ST192	vanA
273	59	f	Essen	2018	ST117	vanB
295	73	m	Essen	2018	ST117	vanB
310	78	m	Essen	2018	ST203	vanA
320	80	m	Essen	2018	ST117	vanB
341	81	m	Essen	2018	ST117	vanB
379	63	f	Essen	2018	ST117	vanB
414	71	m	Essen	2018	ST117	vanB
415	79	m	Essen	2018	ST117	vanB
432	41	m	Essen	2018	ST80	vanA
435	74	f	Essen	2018	ST117	vanB
440	41	m	Essen	2018	ST80	vanA
445	63	f	Essen	2018	ST17	vanB
480	76	f	Essen	2018	ST80	vanA
502	73	m	Essen	2019	ST117	vanB
576	78	f	Essen	2019	ST117	vanB
593	60	m	Essen	2019	ST117	vanB
605	67	f	Essen	2019	ST117	vanB
610	54	m	Essen	2019	ST117	vanB
611	75	f	Essen	2019	ST117	vanB
618	49	m	Essen	2019	ST117	vanB
636	64	m	Essen	2019	ST117	vanB
658	64	f	Essen	2019	ST80	vanA
659	75	m	Essen	2019	ST117	vanB
663	75	m	Essen	2019	ST117	vanB
716	59	m	Essen	2019	ST117	vanB
197	65	f	Gelsenkirchen	2017	ST117	vanB
404	83	f	Gelsenkirchen	2018	ST117	vanB
680	52	m	Gelsenkirchen	2019	ST80	vanA
688	67	m	Gelsenkirchen	2019	ST80	vanA
693	75	m	Gelsenkirchen	2019	ST80	vanA
741	75	m	Gelsenkirchen	2019	ST80	vanA
23	56	f	Hagen	2016	ST117	vanA
168	84	f	Hagen	2017	ST203	vanA
294	60	f	Hagen	2018	ST117	vanB
342	68	m	Hagen	2018	ST117	vanB
358	60	f	Hagen	2018	ST117	vanB
433	71	m	Hagen	2018	ST117	vanB
488	72	m	Hagen	2018	ST117	vanB
562	58	f	Hagen	2019	ST78	vanB
614	85	f	Hagen	2019	ST117	vanB
662	71	f	Hagen	2019	ST80	vanA
38	55	f	Hamm	2016	ST117	vanB
145	88	f	Hamm	2017	ST117	vanB
227	68	f	Hamm	2017	ST117	vanB
338	70	f	Hamm	2018	ST117	vanB
504	64	m	Hamm	2019	ST117	vanB
551	69	m	Hamm	2019	ST117	vanB
584	81	f	Hamm	2019	ST117	vanB
652	61	m	Hamm	2019	ST117	vanB
749	59	m	Hamm	2019	ST117	vanB
12	76	f	Herne	2016	ST117	vanB
70	86	f	Herne	2016	ST117	vanB
111	78	m	Herne	2017	ST1325	vanA
198	62	m	Herne	2017	ST117	vanB
239	79	m	Herne	2017	ST117	vanB
259	76	m	Herne	2018	ST117	vanB
321	62	f	Herne	2018	ST117	vanB
337	73	m	Herne	2018	ST117	vanB
343	65	m	Herne	2018	ST117	vanB
344	75	f	Herne	2018	ST117	vanB
371	80	f	Herne	2018	ST117	vanB
391	51	f	Herne	2018	ST117	vanB
429	51	m	Herne	2018	ST117	vanB
431	89	f	Herne	2018	ST117	vanB
483	68	m	Herne	2018	ST117	vanB
512	84	m	Herne	2019	ST117	vanB
513	78	f	Herne	2019	ST117	vanB
521	60	m	Herne	2019	ST117	vanA
559	66	f	Herne	2019	ST117	vanB
569	65	m	Herne	2019	ST117	vanB
751	68	f	Herne	2019	ST117	vanB
753	76	m	Herne	2019	ST117	vanB
230	54	f	Hochsauerlandkreis	2017	ST117	vanB
311	63	m	Hochsauerlandkreis	2018	ST117	vanB
592	59	m	Hochsauerlandkreis	2019	ST80	vanA
676	77	f	Hochsauerlandkreis	2019	ST80	vanA
695	68	f	Hochsauerlandkreis	2019	ST80	vanA
2	72	m	Köln (Cologne)	2016	ST80	vanA
7	81	m	Köln (Cologne)	2016	ST17	vanB
15	75	m	Köln (Cologne)	2016	ST192	vanB
20	85	m	Köln (Cologne)	2016	ST203	vanA
27	75	m	Köln (Cologne)	2016	ST192	vanB
31	80	f	Köln (Cologne)	2016	ST1187	vanA
33	60	f	Köln (Cologne)	2016	ST192	vanB
39	75	m	Köln (Cologne)	2016	ST80	vanB
45	85	m	Köln (Cologne)	2016	ST203	vanA
80	72	m	Köln (Cologne)	2016	ST203	vanA
92	43	m	Köln (Cologne)	2017	ST203	vanA
109	89	m	Köln (Cologne)	2017	ST117	vanB
110	69	f	Köln (Cologne)	2017	ST203	vanA
136	80	f	Köln (Cologne)	2017	ST203	vanA
140	76	m	Köln (Cologne)	2017	ST117	vanA
141	22	f	Köln (Cologne)	2017	ST80	vanB
142	89	m	Köln (Cologne)	2017	ST117	vanB
157	64	m	Köln (Cologne)	2017	ST117	vanA
159	78	f	Köln (Cologne)	2017	ST203	vanA
177	75	m	Köln (Cologne)	2017	ST117	vanB
182	78	m	Köln (Cologne)	2017	ST203	vanA
183	69	f	Köln (Cologne)	2017	ST117	vanB
190	78	m	Köln (Cologne)	2017	ST203	vanA
192	81	m	Köln (Cologne)	2017	ST117	vanB
206	83	f	Köln (Cologne)	2017	ST117	vanB
208	83	f	Köln (Cologne)	2017	ST192	vanB
216	61	m	Köln (Cologne)	2017	ST117	vanB
218	53	m	Köln (Cologne)	2017	ST117	vanB
244	59	m	Köln (Cologne)	2017	ST203	vanA
277	80	f	Köln (Cologne)	2018	ST203	vanA
280	25	m	Köln (Cologne)	2018	ST117	vanA
283	37	m	Köln (Cologne)	2018	ST80	vanB
308	74	f	Köln (Cologne)	2018	ST117	vanB
312	82	m	Köln (Cologne)	2018	ST117	vanB
324	83	f	Köln (Cologne)	2018	ST203	vanA
335	49	m	Köln (Cologne)	2018	ST117	vanB
361	68	m	Köln (Cologne)	2018	ST117	vanB
363	84	m	Köln (Cologne)	2018	ST117	vanB
385	73	m	Köln (Cologne)	2018	ST117	vanB
393	65	f	Köln (Cologne)	2018	ST117	vanB
437	79	m	Köln (Cologne)	2018	ST117	vanB
459	90	m	Köln (Cologne)	2018	ST117	vanB
462	66	f	Köln (Cologne)	2018	ST203	vanA
470	84	m	Köln (Cologne)	2018	ST117	vanB
477	65	m	Köln (Cologne)	2018	ST192	vanA
481	67	m	Köln (Cologne)	2018	ST117	vanB
485	82	m	Köln (Cologne)	2018	ST117	vanB
518	84	m	Köln (Cologne)	2019	ST117	vanB
549	64	m	Köln (Cologne)	2019	ST117	vanB
581	80	f	Köln (Cologne)	2019	ST117	vanB
601	59	f	Köln (Cologne)	2019	ST117	vanA
604	74	m	Köln (Cologne)	2019	ST117	vanB
608	72	m	Köln (Cologne)	2019	ST117	vanB
617	66	m	Köln (Cologne)	2019	ST117	vanA
628	78	m	Köln (Cologne)	2019	ST117	vanB
677	64	m	Köln (Cologne)	2019	ST117	vanB
684	70	m	Köln (Cologne)	2019	ST117	vanB
696	42	f	Köln (Cologne)	2019	ST80	vanA
715	36	m	Köln (Cologne)	2019	ST117	vanB
736	85	f	Köln (Cologne)	2019	ST80	vanA
737	81	f	Köln (Cologne)	2019	ST1299	vanA
742	53	m	Köln (Cologne)	2019	ST117	vanA
754	83	m	Köln (Cologne)	2019	ST117	vanB
10	57	f	Krefeld	2016	ST117	vanA
16	73	f	Krefeld	2016	ST80	vanA
17	83	m	Krefeld	2016	ST203	vanA
18	78	m	Krefeld	2016	ST80	vanA
19	82	f	Krefeld	2016	ST192	vanB
29	81	f	Krefeld	2016	ST192	vanA
44	72	m	Krefeld	2016	ST117	vanA
58	77	f	Krefeld	2016	ST192	vanA
59	73	m	Krefeld	2016	ST117	vanA
66	73	f	Krefeld	2016	ST117	vanB
67	57	f	Krefeld	2016	ST80	vanA
75	76	m	Krefeld	2016	ST192	vanA
117	78	m	Krefeld	2017	ST80	vanA
162	61	m	Krefeld	2017	ST117	vanB
189	54	m	Krefeld	2017	ST192	vanA
205	79	m	Krefeld	2017	ST192	vanA
224	65	m	Krefeld	2017	ST80	vanB
263	82	m	Krefeld	2018	ST192	vanA
266	79	f	Krefeld	2018	ST117	vanB
670	44	m	Krefeld	2019	ST117	vanB
290	83	m	Kreis Borken	2018	ST80	vanB
497	52	m	Kreis Borken	2019	ST117	vanB
545	85	f	Kreis Borken	2019	ST117	vanB
586	76	m	Kreis Borken	2019	ST117	vanB
661	74	m	Kreis Borken	2019	ST117	vanB
720	81	f	Kreis Borken	2019	ST117	vanB
655	76	m	Kreis Coesfeld	2019	ST117	vanB
668	95	m	Kreis Coesfeld	2019	ST117	vanB
250	28	f	Kreis Düren	2018	ST203	vanA
546	79	f	Kreis Düren	2019	ST117	vanB
598	70	f	Kreis Düren	2019	ST117	vanB
672	72	m	Kreis Düren	2019	ST117	vanB
712	66	f	Kreis Düren	2019	ST117	vanB
747	72	m	Kreis Düren	2019	ST117	vanB
334	54	f	Kreis Euskirchen	2018	ST323	vanB
489	80	f	Kreis Euskirchen	2018	ST1352	vanB
510	76	m	Kreis Euskirchen	2019	ST1352	vanB
530	85	m	Kreis Euskirchen	2019	ST1352	vanB
594	88	f	Kreis Euskirchen	2019	ST117	vanB
619	69	f	Kreis Euskirchen	2019	ST117	vanB
714	95	f	Kreis Euskirchen	2019	ST117	vanB
403	80	m	Kreis Gütersloh	2018	ST117	vanB
633	66	m	Kreis Gütersloh	2019	ST80	vanA
392	56	m	Kreis Heinsberg	2018	ST117	vanB
446	62	f	Kreis Heinsberg	2018	ST117	vanB
572	85	f	Kreis Heinsberg	2019	ST117	vanB
717	68	f	Kreis Heinsberg	2019	ST117	vanB
325	76	f	Kreis Höxter	2018	ST117	vanB
241	77	f	Kreis Kleve	2017	ST117	vanB
347	77	m	Kreis Kleve	2018	ST203	vanA
607	84	f	Kreis Kleve	2019	ST117	vanB
752	39	m	Kreis Lippe	2019	ST117	vanB
47	78	f	Kreis Mettmann	2016	ST17	vanA
50	79	f	Kreis Mettmann	2016	ST192	vanA
77	77	m	Kreis Mettmann	2016	ST192	vanA
657	68	m	Kreis Mettmann	2019	ST117	vanB
648	61	m	Kreis Olpe	2019	ST323	vanB
21	76	f	Kreis Paderborn	2016	ST203	vanA
37	84	f	Kreis Paderborn	2016	ST117	vanB
154	65	m	Kreis Paderborn	2017	ST117	vanB
264	76	m	Kreis Paderborn	2018	ST117	vanB
271	83	f	Kreis Paderborn	2018	ST117	vanB
272	65	m	Kreis Paderborn	2018	ST78	vanA
336	91	f	Kreis Paderborn	2018	ST117	vanB
356	67	f	Kreis Paderborn	2018	ST117	vanB
370	69	m	Kreis Paderborn	2018	ST117	vanB
377	49	m	Kreis Paderborn	2018	ST117	vanB
538	70	m	Kreis Paderborn	2019	ST78	vanA
674	34	f	Kreis Paderborn	2019	ST117	vanB
733	87	m	Kreis Paderborn	2019	ST117	vanB
128	53	m	Kreis Recklinghausen	2017	ST117	vanB
164	69	m	Kreis Recklinghausen	2017	ST117	vanB
165	78	f	Kreis Recklinghausen	2017	ST117	vanB
186	77	f	Kreis Recklinghausen	2017	ST117	vanB
242	59	m	Kreis Recklinghausen	2017	ST117	vanB
258	77	f	Kreis Recklinghausen	2018	ST117	vanB
269	83	m	Kreis Recklinghausen	2018	ST80	vanB
288	62	m	Kreis Recklinghausen	2018	ST117	vanB
293	76	f	Kreis Recklinghausen	2018	ST117	vanB
313	84	m	Kreis Recklinghausen	2018	ST117	vanB
319	79	f	Kreis Recklinghausen	2018	ST117	vanB
322	40	m	Kreis Recklinghausen	2018	ST117	vanB
367	72	f	Kreis Recklinghausen	2018	ST117	vanB
368	65	f	Kreis Recklinghausen	2018	ST117	vanB
375	78	m	Kreis Recklinghausen	2018	ST117	vanB
376	77	m	Kreis Recklinghausen	2018	ST117	vanB
382	77	m	Kreis Recklinghausen	2018	ST117	vanB
383	74	f	Kreis Recklinghausen	2018	ST117	vanB
413	69	m	Kreis Recklinghausen	2018	ST117	vanB
453	68	m	Kreis Recklinghausen	2018	ST117	vanB
463	65	m	Kreis Recklinghausen	2018	ST117	vanB
478	75	m	Kreis Recklinghausen	2018	ST117	vanB
503	63	m	Kreis Recklinghausen	2019	ST117	vanB
506	58	f	Kreis Recklinghausen	2019	ST117	vanB
515	74	m	Kreis Recklinghausen	2019	ST117	vanB
532	74	m	Kreis Recklinghausen	2019	ST117	vanB
570	69	m	Kreis Recklinghausen	2019	ST117	vanB
574	53	f	Kreis Recklinghausen	2019	ST117	vanB
575	79	f	Kreis Recklinghausen	2019	ST117	vanB
577	79	m	Kreis Recklinghausen	2019	ST117	vanB
579	71	f	Kreis Recklinghausen	2019	ST117	vanB
603	63	m	Kreis Recklinghausen	2019	ST117	vanB
613	34	m	Kreis Recklinghausen	2019	ST80	vanA
666	79	m	Kreis Recklinghausen	2019	ST117	vanB
687	70	m	Kreis Recklinghausen	2019	ST117	vanB
700	85	f	Kreis Recklinghausen	2019	ST80	vanA
721	85	m	Kreis Recklinghausen	2019	ST117	vanB
56	73	f	Kreis Siegen-Wittgenstein	2016	ST117	vanB
57	67	m	Kreis Siegen-Wittgenstein	2016	ST117	vanB
62	76	m	Kreis Siegen-Wittgenstein	2016	ST117	vanB
101	49	f	Kreis Siegen-Wittgenstein	2017	ST117	vanB
119	71	m	Kreis Siegen-Wittgenstein	2017	ST117	vanB
130	62	m	Kreis Siegen-Wittgenstein	2017	ST117	vanB
135	60	f	Kreis Siegen-Wittgenstein	2017	ST117	vanB
158	92	f	Kreis Siegen-Wittgenstein	2017	ST117	vanB
181	83	m	Kreis Siegen-Wittgenstein	2017	ST117	vanB
223	88	m	Kreis Siegen-Wittgenstein	2017	ST117	vanB
274	68	m	Kreis Siegen-Wittgenstein	2018	ST117	vanB
330	71	m	Kreis Siegen-Wittgenstein	2018	ST117	vanB
350	74	f	Kreis Siegen-Wittgenstein	2018	ST117	vanB
359	75	m	Kreis Siegen-Wittgenstein	2018	ST117	vanB
420	65	f	Kreis Siegen-Wittgenstein	2018	ST117	vanB
428	78	m	Kreis Siegen-Wittgenstein	2018	ST117	vanB
439	71	f	Kreis Siegen-Wittgenstein	2018	ST117	vanB
441	68	f	Kreis Siegen-Wittgenstein	2018	ST117	vanB
451	86	m	Kreis Siegen-Wittgenstein	2018	ST202	vanB
494	55	f	Kreis Siegen-Wittgenstein	2019	ST117	vanB
508	51	f	Kreis Siegen-Wittgenstein	2019	ST117	vanB
541	73	m	Kreis Siegen-Wittgenstein	2019	ST117	vanB
547	63	m	Kreis Siegen-Wittgenstein	2019	ST117	vanB
560	82	f	Kreis Siegen-Wittgenstein	2019	ST117	vanB
629	58	f	Kreis Siegen-Wittgenstein	2019	ST117	vanB
686	52	f	Kreis Siegen-Wittgenstein	2019	ST117	vanB
699	79	m	Kreis Siegen-Wittgenstein	2019	ST80	vanA
706	83	f	Kreis Siegen-Wittgenstein	2019	ST80	vanA
416	78	f	Kreis Soest	2018	ST117	vanB
434	82	m	Kreis Soest	2018	ST117	vanB
511	75	m	Kreis Soest	2019	ST117	vanB
533	73	f	Kreis Soest	2019	ST117	vanB
748	86	m	Kreis Soest	2019	ST117	vanB
1	78	f	Kreis Unna	2016	ST117	vanB
3	87	f	Kreis Unna	2016	ST117	vanB
4	76	m	Kreis Unna	2016	ST117	vanA
34	60	f	Kreis Unna	2016	ST80	vanA
76	87	m	Kreis Unna	2016	ST80	vanA
87	87	m	Kreis Unna	2016	ST117	vanB
90	45	f	Kreis Unna	2016	ST117	vanB
163	83	m	Kreis Unna	2017	ST117	vanB
243	70	m	Kreis Unna	2017	ST117	vanB
245	36	m	Kreis Unna	2017	ST117	vanB
279	36	f	Kreis Unna	2018	ST117	vanB
301	90	f	Kreis Unna	2018	ST117	vanB
328	68	m	Kreis Unna	2018	ST117	vanB
372	87	m	Kreis Unna	2018	ST612	vanA
390	44	m	Kreis Unna	2018	ST117	vanA
396	72	m	Kreis Unna	2018	ST117	vanB
399	82	m	Kreis Unna	2018	ST117	vanB
442	64	m	Kreis Unna	2018	ST117	vanB
501	75	f	Kreis Unna	2019	ST117	vanB
519	70	f	Kreis Unna	2019	ST117	vanB
520	75	m	Kreis Unna	2019	ST117	vanB
525	84	m	Kreis Unna	2019	ST117	vanB
536	82	f	Kreis Unna	2019	ST117	vanB
552	85	m	Kreis Unna	2019	ST117	vanB
553	69	f	Kreis Unna	2019	ST80	vanB
563	78	m	Kreis Unna	2019	ST117	vanB
583	56	m	Kreis Unna	2019	ST117	vanB
644	57	m	Kreis Unna	2019	ST117	vanB
665	54	f	Kreis Unna	2019	ST117	vanB
671	71	m	Kreis Unna	2019	ST80	vanA
679	75	m	Kreis Unna	2019	ST117	vanB
694	69	m	Kreis Unna	2019	ST117	vanB
705	78	m	Kreis Unna	2019	ST117	vanB
709	80	m	Kreis Unna	2019	ST117	vanB
711	79	m	Kreis Unna	2019	ST117	vanB
730	54	f	Kreis Unna	2019	ST117	vanB
732	69	m	Kreis Unna	2019	ST117	vanB
755	80	m	Kreis Unna	2019	ST117	vanB
134	81	m	Kreis Wesel	2017	ST117	vanB
151	78	m	Kreis Wesel	2017	ST117	vanB
249	66	f	Kreis Wesel	2018	ST117	vanB
289	88	f	Kreis Wesel	2018	ST117	vanB
291	55	m	Kreis Wesel	2018	ST117	vanB
346	83	f	Kreis Wesel	2018	ST117	vanB
374	62	m	Kreis Wesel	2018	ST787	vanB
384	90	f	Kreis Wesel	2018	ST117	vanB
443	62	f	Kreis Wesel	2018	ST117	vanB
464	83	m	Kreis Wesel	2018	ST117	vanB
486	82	f	Kreis Wesel	2018	ST117	vanB
602	91	m	Kreis Wesel	2019	ST117	vanB
625	53	f	Kreis Wesel	2019	ST80	vanA
681	41	m	Kreis Wesel	2019	ST117	vanB
133	94	f	Leverkusen	2017	ST117	vanB
297	48	f	Leverkusen	2018	ST117	vanB
298	48	f	Leverkusen	2018	ST117	vanB
364	34	f	Leverkusen	2018	ST117	vanB
591	42	m	Leverkusen	2019	ST117	vanB
651	64	m	Leverkusen	2019	ST117	vanB
40	82	m	Märkischer Kreis	2016	ST80	vanA
102	54	m	Märkischer Kreis	2017	ST117	vanB
104	50	f	Märkischer Kreis	2017	ST80	vanB
112	68	f	Märkischer Kreis	2017	ST80	vanB
126	72	m	Märkischer Kreis	2017	ST117	vanB
228	77	m	Märkischer Kreis	2017	ST80	vanB
247	79	m	Märkischer Kreis	2017	ST80	vanB
253	78	f	Märkischer Kreis	2018	ST80	vanB
326	63	m	Märkischer Kreis	2018	ST80	vanB
412	70	m	Märkischer Kreis	2018	ST117	vanB
452	82	m	Märkischer Kreis	2018	ST612	vanA
467	54	f	Märkischer Kreis	2018	ST117	vanB
468	82	m	Märkischer Kreis	2018	ST117	vanB
493	56	f	Märkischer Kreis	2019	ST117	vanB
554	60	m	Märkischer Kreis	2019	ST117	vanB
580	66	m	Märkischer Kreis	2019	ST117	vanB
630	0	m	Märkischer Kreis	2019	ST117	vanB
664	77	m	Märkischer Kreis	2019	ST80	vanB
683	86	m	Märkischer Kreis	2019	ST80	vanA
745	78	m	Märkischer Kreis	2019	ST117	vanB
746	85	m	Märkischer Kreis	2019	ST117	vanB
469	78	m	Mülheim	2018	ST117	vanB
564	66	m	Mülheim	2019	ST117	vanB
631	0	f	Mülheim	2019	ST80	vanA
634	79	f	Mülheim	2019	ST117	vanB
635	63	m	Mülheim	2019	ST117	vanB
646	62	m	Mülheim	2019	ST117	vanB
675	67	m	Mülheim	2019	ST117	vanB
729	62	m	Mülheim	2019	ST80	vanA
735	97	m	Mülheim	2019	ST80	vanA
743	73	f	Mülheim	2019	ST117	vanB
81	64	m	Münster	2016	ST117	vanB
95	76	f	Münster	2016	ST203	vanA
96	81	f	Münster	2016	ST117	vanA
116	64	m	Münster	2017	ST262	vanB
125	58	m	Münster	2017	ST117	vanB
167	66	m	Münster	2017	ST117	vanB
171	50	m	Münster	2017	ST80	vanA
178	66	m	Münster	2017	ST203	vanA
231	66	m	Münster	2017	ST262	vanB
232	50	m	Münster	2017	ST80	vanA
233	64	m	Münster	2017	ST262	vanB
234	58	m	Münster	2017	ST117	vanB
235	66	m	Münster	2017	ST117	vanB
236	63	m	Münster	2017	ST203	vanA
237	58	m	Münster	2017	ST203	vanA
238	61	m	Münster	2017	ST262	vanB
262	72	f	Münster	2018	ST117	vanB
265	95	m	Münster	2018	ST117	vanB
339	89	f	Münster	2018	ST117	vanB
345	66	f	Münster	2018	ST117	vanB
447	80	m	Münster	2018	ST117	vanB
448	81	f	Münster	2018	ST80	vanB
454	61	f	Münster	2018	ST323	vanA
484	82	f	Münster	2018	ST117	vanB
496	52	m	Münster	2019	ST117	vanB
507	88	m	Münster	2019	ST80	vanB
585	35	f	Münster	2019	ST1299	vanA
278	81	m	Oberbergischer Kreis	2018	ST80	vanA
305	80	m	Oberbergischer Kreis	2018	ST80	vanA
465	85	m	Oberbergischer Kreis	2018	ST80	vanB
571	72	m	Oberbergischer Kreis	2019	ST1478	vanB
616	76	m	Oberbergischer Kreis	2019	ST117	vanB
166	63	m	Oberhausen	2017	ST117	vanB
170	81	f	Oberhausen	2017	ST203	vanA
260	87	f	Oberhausen	2018	ST117	vanB
306	69	m	Oberhausen	2018	ST117	vanB
349	82	m	Oberhausen	2018	ST117	vanB
351	66	f	Oberhausen	2018	ST117	vanB
352	69	m	Oberhausen	2018	ST117	vanB
353	87	m	Oberhausen	2018	ST117	vanB
357	71	f	Oberhausen	2018	ST80	vanB
366	73	f	Oberhausen	2018	ST117	vanB
380	83	f	Oberhausen	2018	ST117	vanB
381	75	f	Oberhausen	2018	ST117	vanB
387	70	m	Oberhausen	2018	ST117	vanB
388	87	m	Oberhausen	2018	ST117	vanB
473	65	m	Oberhausen	2018	ST117	vanB
523	63	f	Oberhausen	2019	ST80	vanB
524	80	m	Oberhausen	2019	ST117	vanB
535	71	f	Oberhausen	2019	ST117	vanB
582	84	f	Oberhausen	2019	ST117	vanB
612	65	m	Oberhausen	2019	ST117	vanB
127	81	m	Rhein-Erft-Kreis	2017	ST117	vanB
296	82	f	Rhein-Erft-Kreis	2018	ST117	vanB
401	78	m	Rhein-Erft-Kreis	2018	ST117	vanB
402	71	m	Rhein-Erft-Kreis	2018	ST117	vanB
526	76	m	Rhein-Erft-Kreis	2019	ST117	vanB
620	65	m	Rhein-Erft-Kreis	2019	ST117	vanB
624	60	m	Rhein-Erft-Kreis	2019	ST117	vanB
656	41	f	Rhein-Erft-Kreis	2019	ST117	vanB
246	79	m	Rheinisch-Bergischer Kreis	2017	ST117	vanB
558	81	m	Rheinisch-Bergischer Kreis	2019	ST78	vanA
621	82	f	Rheinisch-Bergischer Kreis	2019	ST117	vanB
184	82	f	Rhein-Kreis Neuss	2017	ST1325	vanA
354	68	m	Rhein-Kreis Neuss	2018	ST117	vanB
423	49	m	Rhein-Kreis Neuss	2018	ST117	vanB
685	89	m	Rhein-Kreis Neuss	2019	ST117	vanB
225	71	f	Rhein-Sieg-Kreis	2017	ST117	vanB
500	72	m	Rhein-Sieg-Kreis	2019	ST78	vanA
509	55	m	Rhein-Sieg-Kreis	2019	ST117	vanB
561	72	m	Rhein-Sieg-Kreis	2019	ST117	vanB
750	60	f	Rhein-Sieg-Kreis	2019	ST117	vanB
144	64	m	Solingen	2017	ST117	vanB
409	63	f	Solingen	2018	ST117	vanB
48	53	m	Städteregion Aachen	2016	ST203	vanA
53	65	m	Städteregion Aachen	2016	ST80	vanA
54	17	f	Städteregion Aachen	2016	ST117	vanA
63	65	m	Städteregion Aachen	2016	ST203	vanA
65	33	f	Städteregion Aachen	2016	ST1273	vanA
71	85	m	Städteregion Aachen	2016	ST17	vanA
84	69	f	Städteregion Aachen	2016	ST117	vanA
85	69	f	Städteregion Aachen	2016	ST17	vanB
88	69	f	Städteregion Aachen	2016	ST17	vanB
89	77	m	Städteregion Aachen	2016	ST203	vanA
91	69	f	Städteregion Aachen	2016	ST117	vanA
93	59	m	Städteregion Aachen	2017	ST203	vanA
97	81	f	Städteregion Aachen	2017	ST203	vanA
99	80	f	Städteregion Aachen	2017	ST117	vanA
100	58	m	Städteregion Aachen	2017	ST80	vanA
106	72	m	Städteregion Aachen	2017	ST80	vanA
118	73	m	Städteregion Aachen	2017	ST203	vanA
122	81	m	Städteregion Aachen	2017	ST117	vanB
137	64	m	Städteregion Aachen	2017	ST80	vanA
149	66	m	Städteregion Aachen	2017	ST80	vanA
150	52	m	Städteregion Aachen	2017	ST117	vanB
172	69	f	Städteregion Aachen	2017	ST117	vanA
175	59	m	Städteregion Aachen	2017	ST80	vanA
176	80	m	Städteregion Aachen	2017	ST117	vanB
194	33	m	Städteregion Aachen	2017	ST117	vanA
195	89	f	Städteregion Aachen	2017	ST80	vanA
196	57	m	Städteregion Aachen	2017	ST203	vanA
201	80	m	Städteregion Aachen	2017	ST117	vanB
203	88	f	Städteregion Aachen	2017	ST117	vanA
207	57	m	Städteregion Aachen	2017	ST203	vanA
210	39	f	Städteregion Aachen	2017	ST17	vanA
211	68	f	Städteregion Aachen	2017	ST80	vanA
212	84	m	Städteregion Aachen	2017	ST117	vanB
215	56	f	Städteregion Aachen	2017	ST117	vanB
219	41	m	Städteregion Aachen	2017	ST203	vanA
220	62	m	Städteregion Aachen	2017	ST117	vanB
226	32	f	Städteregion Aachen	2017	ST117	vanB
267	62	m	Städteregion Aachen	2018	ST117	vanB
284	30	f	Städteregion Aachen	2018	ST80	vanA
285	75	m	Städteregion Aachen	2018	ST117	vanB
299	69	m	Städteregion Aachen	2018	ST117	vanA
302	42	m	Städteregion Aachen	2018	ST117	vanB
303	78	f	Städteregion Aachen	2018	ST80	vanA
304	81	f	Städteregion Aachen	2018	ST117	vanB
315	62	m	Städteregion Aachen	2018	ST80	vanA
316	76	m	Städteregion Aachen	2018	ST80	vanA
317	37	m	Städteregion Aachen	2018	ST80	vanA
318	73	f	Städteregion Aachen	2018	ST117	vanA
323	52	m	Städteregion Aachen	2018	ST117	vanB
331	59	f	Städteregion Aachen	2018	ST203	vanA
348	54	m	Städteregion Aachen	2018	ST117	vanB
355	64	m	Städteregion Aachen	2018	ST117	vanA
362	60	m	Städteregion Aachen	2018	ST117	vanB
373	69	m	Städteregion Aachen	2018	ST117	vanB
398	29	f	Städteregion Aachen	2018	ST117	vanB
400	74	m	Städteregion Aachen	2018	ST117	vanB
406	3	m	Städteregion Aachen	2018	ST192	vanA
407	60	m	Städteregion Aachen	2018	ST117	vanB
408	74	m	Städteregion Aachen	2018	ST117	vanB
422	69	m	Städteregion Aachen	2018	ST80	vanB
425	84	m	Städteregion Aachen	2018	ST80	vanA
426	68	m	Städteregion Aachen	2018	ST117	vanB
427	64	f	Städteregion Aachen	2018	ST117	vanB
450	76	f	Städteregion Aachen	2018	ST117	vanB
460	77	m	Städteregion Aachen	2018	ST117	vanB
466	83	m	Städteregion Aachen	2018	ST80	vanA
476	82	m	Städteregion Aachen	2018	ST612	vanA
479	71	m	Städteregion Aachen	2018	ST80	vanA
482	84	f	Städteregion Aachen	2018	ST612	vanA
490	64	m	Städteregion Aachen	2018	ST117	vanB
491	57	m	Städteregion Aachen	2019	ST612	vanA
492	56	f	Städteregion Aachen	2019	ST117	vanB
499	54	f	Städteregion Aachen	2019	ST117	vanB
505	71	m	Städteregion Aachen	2019	ST80	vanA
527	79	m	Städteregion Aachen	2019	ST117	vanA
528	83	m	Städteregion Aachen	2019	ST80	vanA
542	61	f	Städteregion Aachen	2019	ST117	vanB
543	69	f	Städteregion Aachen	2019	ST80	vanA
544	69	f	Städteregion Aachen	2019	ST117	vanB
565	72	f	Städteregion Aachen	2019	ST117	vanB
567	18	f	Städteregion Aachen	2019	ST117	vanB
568	70	m	Städteregion Aachen	2019	ST117	vanB
578	71	m	Städteregion Aachen	2019	ST117	vanB
587	75	f	Städteregion Aachen	2019	ST117	vanB
588	84	m	Städteregion Aachen	2019	ST80	vanA
589	55	f	Städteregion Aachen	2019	ST80	vanA
596	93	f	Städteregion Aachen	2019	ST80	vanA
599	64	m	Städteregion Aachen	2019	ST117	vanB
615	68	m	Städteregion Aachen	2019	ST117	vanB
626	43	m	Städteregion Aachen	2019	ST117	vanB
627	71	f	Städteregion Aachen	2019	ST80	vanA
632	64	m	Städteregion Aachen	2019	ST117	vanB
637	40	f	Städteregion Aachen	2019	ST117	vanB
643	77	f	Städteregion Aachen	2019	ST117	vanA
649	88	m	Städteregion Aachen	2019	ST80	vanA
654	58	m	Städteregion Aachen	2019	ST117	vanB
678	78	f	Städteregion Aachen	2019	ST117	vanB
682	56	f	Städteregion Aachen	2019	ST117	vanB
690	60	f	Städteregion Aachen	2019	ST80	vanA
692	79	m	Städteregion Aachen	2019	ST80	vanA
698	70	f	Städteregion Aachen	2019	ST80	vanA
702	75	f	Städteregion Aachen	2019	ST80	vanA
703	73	m	Städteregion Aachen	2019	ST117	vanB
704	65	f	Städteregion Aachen	2019	ST117	vanB
713	77	f	Städteregion Aachen	2019	ST117	vanB
718	71	f	Städteregion Aachen	2019	ST117	vanA
724	48	f	Städteregion Aachen	2019	ST117	vanB
728	69	f	Städteregion Aachen	2019	ST192	vanB
738	78	f	Städteregion Aachen	2019	ST80	vanA
25	81	m	Wuppertal	2016	ST117	vanA
51	81	m	Wuppertal	2016	ST117	vanA
103	72	m	Wuppertal	2017	ST117	vanB
199	60	m	Wuppertal	2017	ST117	vanB
213	83	m	Wuppertal	2017	ST117	vanB
221	74	m	Wuppertal	2017	ST117	vanB
252	91	m	Wuppertal	2018	ST78	vanA
282	79	f	Wuppertal	2018	ST117	vanB
333	59	f	Wuppertal	2018	ST117	vanB
405	60	m	Wuppertal	2018	ST117	vanB
418	81	m	Wuppertal	2018	ST78	vanB
419	80	m	Wuppertal	2018	ST117	vanB
475	73	f	Wuppertal	2018	ST117	vanB
548	80	m	Wuppertal	2019	ST203	vanA
597	73	f	Wuppertal	2019	ST80	vanA
645	88	f	Wuppertal	2019	ST203	vanA
647	85	f	Wuppertal	2019	ST117	vanA
691	56	f	Wuppertal	2019	ST117	vanB
697	76	m	Wuppertal	2019	ST612	vanA

## Sheet: Anonym (2)
Table S2 Molecular and epidemiological data of VREBI isolates
Sample number	Age	Sex	Administrative district	Year	MLST ST	Resistance determinant
1	67	f	Bielefeld	2018	ST117	vanB
2	70	m	Bielefeld	2018	ST117	vanB
3	51	f	Bielefeld	2019	ST78	vanA
4	79	m	Bielefeld	2019	ST117	vanB
5	68	f	Bielefeld	2019	ST117	vanB
6	81	m	Bielefeld	2019	ST117	vanB
7	80	m	Bielefeld	2019	ST117	vanB
8	81	f	Bielefeld	2019	ST117	vanB
9	61	m	Bielefeld	2019	ST117	vanB
10	52	m	Bielefeld	2019	ST117	vanB
11	82	m	Bielefeld	2019	ST117	vanB
12	33	m	Bochum	2016	ST117	vanA
13	66	m	Bochum	2016	ST17	vanA
14	63	f	Bochum	2016	ST80	vanA
15	63	m	Bochum	2016	ST117	vanA
16	75	m	Bochum	2016	ST117	vanA
17	64	m	Bochum	2016	ST117	vanA
18	62	f	Bochum	2016	ST117	vanB
19	59	m	Bochum	2016	ST117	vanA
20	55	m	Bochum	2016	ST117	vanB
21	75	f	Bochum	2016	ST117	vanB
22	75	f	Bochum	2016	ST117	vanB
23	53	m	Bochum	2017	ST117	vanB
24	73	f	Bochum	2017	ST117	vanB
25	61	f	Bochum	2017	ST117	vanB
26	64	m	Bochum	2017	ST117	vanB
27	76	m	Bochum	2017	ST117	vanB
28	65	m	Bochum	2017	ST117	vanB
29	49	m	Bochum	2017	ST117	vanB
30	79	f	Bochum	2017	ST117	vanB
31	78	m	Bochum	2017	ST117	vanB
32	75	m	Bochum	2017	ST117	vanB
33	80	f	Bochum	2017	ST117	vanB
34	91	m	Bochum	2017	ST117	vanB
35	65	f	Bochum	2017	ST117	vanB
36	84	f	Bochum	2017	ST117	vanB
37	81	f	Bochum	2017	ST117	vanB
38	56	f	Bochum	2017	ST80	vanB
39	47	m	Bochum	2018	ST117	vanB
40	81	m	Bochum	2018	ST117	vanB
41	78	f	Bochum	2018	ST117	vanB
42	50	m	Bochum	2018	ST117	vanB
43	73	m	Bochum	2018	ST117	vanB
44	73	m	Bochum	2018	ST78	vanB
45	69	m	Bochum	2018	ST117	vanB
46	62	m	Bochum	2018	ST117	vanB
47	42	m	Bochum	2018	ST117	vanB
48	80	f	Bochum	2018	ST117	vanB
49	52	m	Bochum	2018	ST117	vanB
50	81	m	Bochum	2018	ST117	vanB
51	59	m	Bochum	2018	ST117	vanB
52	81	m	Bochum	2018	ST117	vanB
53	31	m	Bochum	2018	ST117	vanB
54	69	f	Bochum	2018	ST80	vanB
55	79	m	Bochum	2018	ST117	vanB
56	73	m	Bochum	2018	ST117	vanB
57	83	f	Bochum	2018	ST612	vanA
58	82	f	Bochum	2018	ST117	vanB
59	68	m	Bochum	2018	ST117	vanB
60	56	m	Bochum	2019	ST117	vanA
61	62	m	Bochum	2019	ST80	vanA
62	75	m	Bochum	2019	ST117	vanB
63	63	m	Bochum	2019	ST117	vanB
64	91	f	Bochum	2019	ST80	vanA
65	76	m	Bochum	2019	ST117	vanB
66	80	f	Bochum	2019	ST117	vanB
67	22	m	Bochum	2019	ST117	vanB
68	73	f	Bochum	2019	ST117	vanB
69	70	f	Bochum	2019	ST117	vanB
70	72	m	Bochum	2019	ST117	vanB
71	79	m	Bochum	2019	ST117	vanB
72	90	m	Bochum	2019	ST117	vanB
73	83	m	Bochum	2019	ST117	vanB
74	47	m	Bochum	2019	ST117	vanB
75	76	m	Bochum	2019	ST117	vanB
76	65	m	Bochum	2019	ST117	vanB
77	71	f	Bochum	2019	ST117	vanB
78	34	m	Bonn	2016	ST262	vanA
79	76	m	Bonn	2016	ST262	vanA
80	74	f	Bonn	2017	ST78	vanA
81	81	m	Bonn	2017	ST192	vanB
82	75	f	Bonn	2017	ST117	vanB
83	85	m	Bonn	2017	ST117	vanB
84	70	f	Bonn	2017	ST80	vanB
85	57	m	Bonn	2017	ST17	vanB
86	57	m	Bonn	2017	ST17	vanB
87	63	f	Bonn	2017	ST80	vanB
88	78	f	Bonn	2017	ST117	vanB
89	65	m	Bonn	2017	ST787	vanA
90	67	m	Bonn	2018	ST117	vanB
91	80	m	Bonn	2018	ST117	vanB
92	83	m	Bonn	2018	ST80	vanB
93	83	m	Bonn	2018	ST117	vanB
94	80	m	Bonn	2018	ST117	vanB
95	50	f	Bonn	2019	ST117	vanB
96	54	m	Bonn	2019	ST117	vanB
97	70	m	Bottrop	2018	ST117	vanB
98	79	m	Bottrop	2018	ST117	vanB
99	58	m	Bottrop	2019	ST117	vanB
100	85	m	Bottrop	2019	ST80	vanA
101	69	f	Bottrop	2019	ST80	vanA
102	82	m	Dortmund	2016	ST117	vanB
103	86	f	Dortmund	2016	ST117	vanB
104	83	f	Dortmund	2016	ST117	vanB
105	58	m	Dortmund	2016	ST117	vanB
106	87	m	Dortmund	2016	ST117	vanB
107	85	f	Dortmund	2017	ST117	vanA
108	52	f	Dortmund	2017	ST117	vanB
109	84	m	Dortmund	2017	ST117	vanB
110	66	m	Dortmund	2017	ST117	vanB
111	30	m	Dortmund	2018	ST117	vanA
112	72	m	Dortmund	2018	ST117	vanA
113	0	m	Dortmund	2018	ST117	vanB
114	74	m	Dortmund	2018	ST117	vanB
115	63	m	Dortmund	2018	ST117	vanB
116	78	f	Dortmund	2018	ST117	vanB
117	31	m	Dortmund	2018	ST117	vanB
118	85	m	Dortmund	2018	ST117	vanB
119	53	f	Dortmund	2019	ST117	vanB
120	89	f	Dortmund	2019	ST117	vanB
121	66	m	Dortmund	2019	ST117	vanB
122	67	m	Duisburg	2016	ST80	vanA
123	56	m	Duisburg	2016	ST80	vanA
124	72	m	Duisburg	2016	ST203	vanA
125	76	m	Duisburg	2016	ST80	vanA
126	73	f	Duisburg	2017	ST80	vanA
127	81	f	Duisburg	2017	ST117	vanB
128	46	m	Duisburg	2017	ST117	vanB
129	54	f	Duisburg	2017	ST117	vanA
130	70	m	Duisburg	2017	ST117	vanB
131	52	f	Duisburg	2017	ST80	vanB
132	69	f	Duisburg	2017	ST17	vanA
133	69	f	Duisburg	2018	ST117	vanB
134	79	m	Duisburg	2018	ST80	vanA
135	65	f	Duisburg	2018	ST80	vanA
136	80	m	Duisburg	2018	ST117	vanB
137	77	f	Duisburg	2018	ST117	vanB
138	55	m	Duisburg	2018	ST80	vanB
139	80	m	Duisburg	2019	ST192	vanB
140	85	f	Duisburg	2019	ST80	vanA
141	72	m	Duisburg	2019	ST117	vanB
142	77	f	Duisburg	2019	ST612	vanA
143	82	m	Duisburg	2019	ST117	vanB
144	77	m	Duisburg	2019	ST117	vanB
145	63	f	Duisburg	2019	ST117	vanB
146	63	f	Duisburg	2019	ST80	vanA
147	77	m	Duisburg	2019	ST80	vanA
148	91	m	Duisburg	2019	ST117	vanB
149	69	m	Duisburg	2019	ST80	vanA
150	69	f	Duisburg	2019	ST80	vanA
151	72	m	Duisburg	2019	ST80	vanA
152	70	m	Duisburg	2019	ST117	vanB
153	76	m	Duisburg	2019	ST117	vanB
154	63	m	Düsseldorf	2016	ST117	vanA
155	75	f	Düsseldorf	2016	ST203	vanA
156	88	m	Düsseldorf	2016	ST203	vanA
157	59	f	Düsseldorf	2016	ST80	vanA
158	76	m	Düsseldorf	2016	ST80	vanA
159	88	m	Düsseldorf	2017	ST117	vanB
160	79	m	Düsseldorf	2017	ST192	vanA
161	88	f	Düsseldorf	2018	ST192	vanA
162	79	m	Düsseldorf	2018	ST117	vanB
163	71	f	Düsseldorf	2018	ST80	vanB
164	85	m	Düsseldorf	2019	ST117	vanB
165	76	m	Ennepe-Ruhr-Kreis	2016	ST192	vanA
166	86	f	Ennepe-Ruhr-Kreis	2017	ST117	vanB
167	84	m	Ennepe-Ruhr-Kreis	2018	ST117	vanB
168	77	m	Ennepe-Ruhr-Kreis	2018	ST117	vanB
169	76	m	Ennepe-Ruhr-Kreis	2018	ST117	vanB
170	31	f	Ennepe-Ruhr-Kreis	2018	ST117	vanB
171	79	m	Ennepe-Ruhr-Kreis	2019	ST203	vanA
172	66	m	Essen	2016	ST80	vanA
173	86	f	Essen	2016	ST80	vanA
174	68	m	Essen	2016	ST117	vanB
175	83	f	Essen	2016	ST117	vanB
176	78	f	Essen	2016	ST80	vanA
177	90	m	Essen	2016	ST192	vanA
178	62	m	Essen	2016	ST117	vanB
179	73	m	Essen	2017	ST117	vanB
180	35	m	Essen	2017	ST117	vanB
181	51	f	Essen	2017	ST80	vanA
182	62	f	Essen	2017	ST117	vanB
183	70	m	Essen	2017	ST117	vanB
184	87	f	Essen	2017	ST192	vanA
185	59	f	Essen	2018	ST117	vanB
186	73	m	Essen	2018	ST117	vanB
187	78	m	Essen	2018	ST203	vanA
188	80	m	Essen	2018	ST117	vanB
189	81	m	Essen	2018	ST117	vanB
190	63	f	Essen	2018	ST117	vanB
191	71	m	Essen	2018	ST117	vanB
192	79	m	Essen	2018	ST117	vanB
193	41	m	Essen	2018	ST80	vanA
194	74	f	Essen	2018	ST117	vanB
195	41	m	Essen	2018	ST80	vanA
196	63	f	Essen	2018	ST17	vanB
197	76	f	Essen	2018	ST80	vanA
198	73	m	Essen	2019	ST117	vanB
199	78	f	Essen	2019	ST117	vanB
200	60	m	Essen	2019	ST117	vanB
201	67	f	Essen	2019	ST117	vanB
202	54	m	Essen	2019	ST117	vanB
203	75	f	Essen	2019	ST117	vanB
204	49	m	Essen	2019	ST117	vanB
205	64	m	Essen	2019	ST117	vanB
206	64	f	Essen	2019	ST80	vanA
207	75	m	Essen	2019	ST117	vanB
208	75	m	Essen	2019	ST117	vanB
209	59	m	Essen	2019	ST117	vanB
210	65	f	Gelsenkirchen	2017	ST117	vanB
211	83	f	Gelsenkirchen	2018	ST117	vanB
212	52	m	Gelsenkirchen	2019	ST80	vanA
213	67	m	Gelsenkirchen	2019	ST80	vanA
214	75	m	Gelsenkirchen	2019	ST80	vanA
215	75	m	Gelsenkirchen	2019	ST80	vanA
216	56	f	Hagen	2016	ST117	vanA
217	84	f	Hagen	2017	ST203	vanA
218	60	f	Hagen	2018	ST117	vanB
219	68	m	Hagen	2018	ST117	vanB
220	60	f	Hagen	2018	ST117	vanB
221	71	m	Hagen	2018	ST117	vanB
222	72	m	Hagen	2018	ST117	vanB
223	58	f	Hagen	2019	ST78	vanB
224	85	f	Hagen	2019	ST117	vanB
225	71	f	Hagen	2019	ST80	vanA
226	55	f	Hamm	2016	ST117	vanB
227	88	f	Hamm	2017	ST117	vanB
228	68	f	Hamm	2017	ST117	vanB
229	70	f	Hamm	2018	ST117	vanB
230	64	m	Hamm	2019	ST117	vanB
231	69	m	Hamm	2019	ST117	vanB
232	81	f	Hamm	2019	ST117	vanB
233	61	m	Hamm	2019	ST117	vanB
234	59	m	Hamm	2019	ST117	vanB
235	76	f	Herne	2016	ST117	vanB
236	86	f	Herne	2016	ST117	vanB
237	78	m	Herne	2017	ST1325	vanA
238	62	m	Herne	2017	ST117	vanB
239	79	m	Herne	2017	ST117	vanB
240	76	m	Herne	2018	ST117	vanB
241	62	f	Herne	2018	ST117	vanB
242	73	m	Herne	2018	ST117	vanB
243	65	m	Herne	2018	ST117	vanB
244	75	f	Herne	2018	ST117	vanB
245	80	f	Herne	2018	ST117	vanB
246	51	f	Herne	2018	ST117	vanB
247	51	m	Herne	2018	ST117	vanB
248	89	f	Herne	2018	ST117	vanB
249	68	m	Herne	2018	ST117	vanB
250	84	m	Herne	2019	ST117	vanB
251	78	f	Herne	2019	ST117	vanB
252	60	m	Herne	2019	ST117	vanA
253	66	f	Herne	2019	ST117	vanB
254	65	m	Herne	2019	ST117	vanB
255	68	f	Herne	2019	ST117	vanB
256	76	m	Herne	2019	ST117	vanB
257	54	f	Hochsauerlandkreis	2017	ST117	vanB
258	63	m	Hochsauerlandkreis	2018	ST117	vanB
259	59	m	Hochsauerlandkreis	2019	ST80	vanA
260	77	f	Hochsauerlandkreis	2019	ST80	vanA
261	68	f	Hochsauerlandkreis	2019	ST80	vanA
262	72	m	Köln (Cologne)	2016	ST80	vanA
263	81	m	Köln (Cologne)	2016	ST17	vanB
264	75	m	Köln (Cologne)	2016	ST192	vanB
265	85	m	Köln (Cologne)	2016	ST203	vanA
266	75	m	Köln (Cologne)	2016	ST192	vanB
267	80	f	Köln (Cologne)	2016	ST1187	vanA
268	60	f	Köln (Cologne)	2016	ST192	vanB
269	75	m	Köln (Cologne)	2016	ST80	vanB
270	85	m	Köln (Cologne)	2016	ST203	vanA
271	72	m	Köln (Cologne)	2016	ST203	vanA
272	43	m	Köln (Cologne)	2017	ST203	vanA
273	89	m	Köln (Cologne)	2017	ST117	vanB
274	69	f	Köln (Cologne)	2017	ST203	vanA
275	80	f	Köln (Cologne)	2017	ST203	vanA
276	76	m	Köln (Cologne)	2017	ST117	vanA
277	22	f	Köln (Cologne)	2017	ST80	vanB
278	89	m	Köln (Cologne)	2017	ST117	vanB
279	64	m	Köln (Cologne)	2017	ST117	vanA
280	78	f	Köln (Cologne)	2017	ST203	vanA
281	75	m	Köln (Cologne)	2017	ST117	vanB
282	78	m	Köln (Cologne)	2017	ST203	vanA
283	69	f	Köln (Cologne)	2017	ST117	vanB
284	78	m	Köln (Cologne)	2017	ST203	vanA
285	81	m	Köln (Cologne)	2017	ST117	vanB
286	83	f	Köln (Cologne)	2017	ST117	vanB
287	83	f	Köln (Cologne)	2017	ST192	vanB
288	61	m	Köln (Cologne)	2017	ST117	vanB
289	53	m	Köln (Cologne)	2017	ST117	vanB
290	59	m	Köln (Cologne)	2017	ST203	vanA
291	80	f	Köln (Cologne)	2018	ST203	vanA
292	25	m	Köln (Cologne)	2018	ST117	vanA
293	37	m	Köln (Cologne)	2018	ST80	vanB
294	74	f	Köln (Cologne)	2018	ST117	vanB
295	82	m	Köln (Cologne)	2018	ST117	vanB
296	83	f	Köln (Cologne)	2018	ST203	vanA
297	49	m	Köln (Cologne)	2018	ST117	vanB
298	68	m	Köln (Cologne)	2018	ST117	vanB
299	84	m	Köln (Cologne)	2018	ST117	vanB
300	73	m	Köln (Cologne)	2018	ST117	vanB
301	65	f	Köln (Cologne)	2018	ST117	vanB
302	79	m	Köln (Cologne)	2018	ST117	vanB
303	90	m	Köln (Cologne)	2018	ST117	vanB
304	66	f	Köln (Cologne)	2018	ST203	vanA
305	84	m	Köln (Cologne)	2018	ST117	vanB
306	65	m	Köln (Cologne)	2018	ST192	vanA
307	67	m	Köln (Cologne)	2018	ST117	vanB
308	82	m	Köln (Cologne)	2018	ST117	vanB
309	84	m	Köln (Cologne)	2019	ST117	vanB
310	64	m	Köln (Cologne)	2019	ST117	vanB
311	80	f	Köln (Cologne)	2019	ST117	vanB
312	59	f	Köln (Cologne)	2019	ST117	vanA
313	74	m	Köln (Cologne)	2019	ST117	vanB
314	72	m	Köln (Cologne)	2019	ST117	vanB
315	66	m	Köln (Cologne)	2019	ST117	vanA
316	78	m	Köln (Cologne)	2019	ST117	vanB
317	64	m	Köln (Cologne)	2019	ST117	vanB
318	70	m	Köln (Cologne)	2019	ST117	vanB
319	42	f	Köln (Cologne)	2019	ST80	vanA
320	36	m	Köln (Cologne)	2019	ST117	vanB
321	85	f	Köln (Cologne)	2019	ST80	vanA
322	81	f	Köln (Cologne)	2019	ST1299	vanA
323	53	m	Köln (Cologne)	2019	ST117	vanA
324	83	m	Köln (Cologne)	2019	ST117	vanB
325	57	f	Krefeld	2016	ST117	vanA
326	73	f	Krefeld	2016	ST80	vanA
327	83	m	Krefeld	2016	ST203	vanA
328	78	m	Krefeld	2016	ST80	vanA
329	82	f	Krefeld	2016	ST192	vanB
330	81	f	Krefeld	2016	ST192	vanA
331	72	m	Krefeld	2016	ST117	vanA
332	77	f	Krefeld	2016	ST192	vanA
333	73	m	Krefeld	2016	ST117	vanA
334	73	f	Krefeld	2016	ST117	vanB
335	57	f	Krefeld	2016	ST80	vanA
336	76	m	Krefeld	2016	ST192	vanA
337	78	m	Krefeld	2017	ST80	vanA
338	61	m	Krefeld	2017	ST117	vanB
339	54	m	Krefeld	2017	ST192	vanA
340	79	m	Krefeld	2017	ST192	vanA
341	65	m	Krefeld	2017	ST80	vanB
342	82	m	Krefeld	2018	ST192	vanA
343	79	f	Krefeld	2018	ST117	vanB
344	44	m	Krefeld	2019	ST117	vanB
345	83	m	Kreis Borken	2018	ST80	vanB
346	52	m	Kreis Borken	2019	ST117	vanB
347	85	f	Kreis Borken	2019	ST117	vanB
348	76	m	Kreis Borken	2019	ST117	vanB
349	74	m	Kreis Borken	2019	ST117	vanB
350	81	f	Kreis Borken	2019	ST117	vanB
351	76	m	Kreis Coesfeld	2019	ST117	vanB
352	95	m	Kreis Coesfeld	2019	ST117	vanB
353	28	f	Kreis Düren	2018	ST203	vanA
354	79	f	Kreis Düren	2019	ST117	vanB
355	70	f	Kreis Düren	2019	ST117	vanB
356	72	m	Kreis Düren	2019	ST117	vanB
357	66	f	Kreis Düren	2019	ST117	vanB
358	72	m	Kreis Düren	2019	ST117	vanB
359	54	f	Kreis Euskirchen	2018	ST323	vanB
360	80	f	Kreis Euskirchen	2018	ST1352	vanB
361	76	m	Kreis Euskirchen	2019	ST1352	vanB
362	85	m	Kreis Euskirchen	2019	ST1352	vanB
363	88	f	Kreis Euskirchen	2019	ST117	vanB
364	69	f	Kreis Euskirchen	2019	ST117	vanB
365	95	f	Kreis Euskirchen	2019	ST117	vanB
366	80	m	Kreis Gütersloh	2018	ST117	vanB
367	66	m	Kreis Gütersloh	2019	ST80	vanA
368	56	m	Kreis Heinsberg	2018	ST117	vanB
369	62	f	Kreis Heinsberg	2018	ST117	vanB
370	85	f	Kreis Heinsberg	2019	ST117	vanB
371	68	f	Kreis Heinsberg	2019	ST117	vanB
372	76	f	Kreis Höxter	2018	ST117	vanB
373	77	f	Kreis Kleve	2017	ST117	vanB
374	77	m	Kreis Kleve	2018	ST203	vanA
375	84	f	Kreis Kleve	2019	ST117	vanB
376	39	m	Kreis Lippe	2019	ST117	vanB
377	78	f	Kreis Mettmann	2016	ST17	vanA
378	79	f	Kreis Mettmann	2016	ST192	vanA
379	77	m	Kreis Mettmann	2016	ST192	vanA
380	68	m	Kreis Mettmann	2019	ST117	vanB
381	61	m	Kreis Olpe	2019	ST323	vanB
382	76	f	Kreis Paderborn	2016	ST203	vanA
383	84	f	Kreis Paderborn	2016	ST117	vanB
384	65	m	Kreis Paderborn	2017	ST117	vanB
385	76	m	Kreis Paderborn	2018	ST117	vanB
386	83	f	Kreis Paderborn	2018	ST117	vanB
387	65	m	Kreis Paderborn	2018	ST78	vanA
388	91	f	Kreis Paderborn	2018	ST117	vanB
389	67	f	Kreis Paderborn	2018	ST117	vanB
390	69	m	Kreis Paderborn	2018	ST117	vanB
391	49	m	Kreis Paderborn	2018	ST117	vanB
392	70	m	Kreis Paderborn	2019	ST78	vanA
393	34	f	Kreis Paderborn	2019	ST117	vanB
394	87	m	Kreis Paderborn	2019	ST117	vanB
395	53	m	Kreis Recklinghausen	2017	ST117	vanB
396	69	m	Kreis Recklinghausen	2017	ST117	vanB
397	78	f	Kreis Recklinghausen	2017	ST117	vanB
398	77	f	Kreis Recklinghausen	2017	ST117	vanB
399	59	m	Kreis Recklinghausen	2017	ST117	vanB
400	77	f	Kreis Recklinghausen	2018	ST117	vanB
401	83	m	Kreis Recklinghausen	2018	ST80	vanB
402	62	m	Kreis Recklinghausen	2018	ST117	vanB
403	76	f	Kreis Recklinghausen	2018	ST117	vanB
404	84	m	Kreis Recklinghausen	2018	ST117	vanB
405	79	f	Kreis Recklinghausen	2018	ST117	vanB
406	40	m	Kreis Recklinghausen	2018	ST117	vanB
407	72	f	Kreis Recklinghausen	2018	ST117	vanB
408	65	f	Kreis Recklinghausen	2018	ST117	vanB
409	78	m	Kreis Recklinghausen	2018	ST117	vanB
410	77	m	Kreis Recklinghausen	2018	ST117	vanB
411	77	m	Kreis Recklinghausen	2018	ST117	vanB
412	74	f	Kreis Recklinghausen	2018	ST117	vanB
413	69	m	Kreis Recklinghausen	2018	ST117	vanB
414	68	m	Kreis Recklinghausen	2018	ST117	vanB
415	65	m	Kreis Recklinghausen	2018	ST117	vanB
416	75	m	Kreis Recklinghausen	2018	ST117	vanB
417	63	m	Kreis Recklinghausen	2019	ST117	vanB
418	58	f	Kreis Recklinghausen	2019	ST117	vanB
419	74	m	Kreis Recklinghausen	2019	ST117	vanB
420	74	m	Kreis Recklinghausen	2019	ST117	vanB
421	69	m	Kreis Recklinghausen	2019	ST117	vanB
422	53	f	Kreis Recklinghausen	2019	ST117	vanB
423	79	f	Kreis Recklinghausen	2019	ST117	vanB
424	79	m	Kreis Recklinghausen	2019	ST117	vanB
425	71	f	Kreis Recklinghausen	2019	ST117	vanB
426	63	m	Kreis Recklinghausen	2019	ST117	vanB
427	34	m	Kreis Recklinghausen	2019	ST80	vanA
428	79	m	Kreis Recklinghausen	2019	ST117	vanB
429	70	m	Kreis Recklinghausen	2019	ST117	vanB
430	85	f	Kreis Recklinghausen	2019	ST80	vanA
431	85	m	Kreis Recklinghausen	2019	ST117	vanB
432	73	f	Kreis Recklinghausen	2016	ST117	vanB
433	67	m	Siegen-Wittgenstein-Kreis	2016	ST117	vanB
434	76	m	Siegen-Wittgenstein-Kreis	2016	ST117	vanB
435	49	f	Siegen-Wittgenstein-Kreis	2017	ST117	vanB
436	71	m	Siegen-Wittgenstein-Kreis	2017	ST117	vanB
437	62	m	Siegen-Wittgenstein-Kreis	2017	ST117	vanB
438	60	f	Siegen-Wittgenstein-Kreis	2017	ST117	vanB
439	92	f	Siegen-Wittgenstein-Kreis	2017	ST117	vanB
440	83	m	Siegen-Wittgenstein-Kreis	2017	ST117	vanB
441	88	m	Siegen-Wittgenstein-Kreis	2017	ST117	vanB
442	68	m	Siegen-Wittgenstein-Kreis	2018	ST117	vanB
443	71	m	Siegen-Wittgenstein-Kreis	2018	ST117	vanB
444	74	f	Siegen-Wittgenstein-Kreis	2018	ST117	vanB
445	75	m	Siegen-Wittgenstein-Kreis	2018	ST117	vanB
446	65	f	Siegen-Wittgenstein-Kreis	2018	ST117	vanB
447	78	m	Siegen-Wittgenstein-Kreis	2018	ST117	vanB
448	71	f	Siegen-Wittgenstein-Kreis	2018	ST117	vanB
449	68	f	Siegen-Wittgenstein-Kreis	2018	ST117	vanB
450	86	m	Siegen-Wittgenstein-Kreis	2018	ST202	vanB
451	55	f	Siegen-Wittgenstein-Kreis	2019	ST117	vanB
452	51	f	Siegen-Wittgenstein-Kreis	2019	ST117	vanB
453	73	m	Siegen-Wittgenstein-Kreis	2019	ST117	vanB
454	63	m	Siegen-Wittgenstein-Kreis	2019	ST117	vanB
455	82	f	Siegen-Wittgenstein-Kreis	2019	ST117	vanB
456	58	f	Siegen-Wittgenstein-Kreis	2019	ST117	vanB
457	52	f	Siegen-Wittgenstein-Kreis	2019	ST117	vanB
458	79	m	Siegen-Wittgenstein-Kreis	2019	ST80	vanA
459	83	f	Siegen-Wittgenstein-Kreis	2019	ST80	vanA
460	78	f	Kreis Soest	2018	ST117	vanB
461	82	m	Kreis Soest	2018	ST117	vanB
462	75	m	Kreis Soest	2019	ST117	vanB
463	73	f	Kreis Soest	2019	ST117	vanB
464	86	m	Kreis Soest	2019	ST117	vanB
465	78	f	Kreis Unna	2016	ST117	vanB
466	87	f	Kreis Unna	2016	ST117	vanB
467	76	m	Kreis Unna	2016	ST117	vanA
468	60	f	Kreis Unna	2016	ST80	vanA
469	87	m	Kreis Unna	2016	ST80	vanA
470	87	m	Kreis Unna	2016	ST117	vanB
471	45	f	Kreis Unna	2016	ST117	vanB
472	83	m	Kreis Unna	2017	ST117	vanB
473	70	m	Kreis Unna	2017	ST117	vanB
474	36	m	Kreis Unna	2017	ST117	vanB
475	36	f	Kreis Unna	2018	ST117	vanB
476	90	f	Kreis Unna	2018	ST117	vanB
477	68	m	Kreis Unna	2018	ST117	vanB
478	87	m	Kreis Unna	2018	ST612	vanA
479	44	m	Kreis Unna	2018	ST117	vanA
480	72	m	Kreis Unna	2018	ST117	vanB
481	82	m	Kreis Unna	2018	ST117	vanB
482	64	m	Kreis Unna	2018	ST117	vanB
483	75	f	Kreis Unna	2019	ST117	vanB
484	70	f	Kreis Unna	2019	ST117	vanB
485	75	m	Kreis Unna	2019	ST117	vanB
486	84	m	Kreis Unna	2019	ST117	vanB
487	82	f	Kreis Unna	2019	ST117	vanB
488	85	m	Kreis Unna	2019	ST117	vanB
489	69	f	Kreis Unna	2019	ST80	vanB
490	78	m	Kreis Unna	2019	ST117	vanB
491	56	m	Kreis Unna	2019	ST117	vanB
492	57	m	Kreis Unna	2019	ST117	vanB
493	54	f	Kreis Unna	2019	ST117	vanB
494	71	m	Kreis Unna	2019	ST80	vanA
495	75	m	Kreis Unna	2019	ST117	vanB
496	69	m	Kreis Unna	2019	ST117	vanB
497	78	m	Kreis Unna	2019	ST117	vanB
498	80	m	Kreis Unna	2019	ST117	vanB
499	79	m	Kreis Unna	2019	ST117	vanB
500	54	f	Kreis Unna	2019	ST117	vanB
501	69	m	Kreis Unna	2019	ST117	vanB
502	80	m	Kreis Unna	2019	ST117	vanB
503	81	m	Kreis Wesel	2017	ST117	vanB
504	78	m	Kreis Wesel	2017	ST117	vanB
505	66	f	Kreis Wesel	2018	ST117	vanB
506	88	f	Kreis Wesel	2018	ST117	vanB
507	55	m	Kreis Wesel	2018	ST117	vanB
508	83	f	Kreis Wesel	2018	ST117	vanB
509	62	m	Kreis Wesel	2018	ST787	vanB
510	90	f	Kreis Wesel	2018	ST117	vanB
511	62	f	Kreis Wesel	2018	ST117	vanB
512	83	m	Kreis Wesel	2018	ST117	vanB
513	82	f	Kreis Wesel	2018	ST117	vanB
514	91	m	Kreis Wesel	2019	ST117	vanB
515	53	f	Kreis Wesel	2019	ST80	vanA
516	41	m	Kreis Wesel	2019	ST117	vanB
517	94	f	Leverkusen	2017	ST117	vanB
518	48	f	Leverkusen	2018	ST117	vanB
519	48	f	Leverkusen	2018	ST117	vanB
520	34	f	Leverkusen	2018	ST117	vanB
521	42	m	Leverkusen	2019	ST117	vanB
522	64	m	Leverkusen	2019	ST117	vanB
523	82	m	Märkischer Kreis	2016	ST80	vanA
524	54	m	Märkischer Kreis	2017	ST117	vanB
525	50	f	Märkischer Kreis	2017	ST80	vanB
526	68	f	Märkischer Kreis	2017	ST80	vanB
527	72	m	Märkischer Kreis	2017	ST117	vanB
528	77	m	Märkischer Kreis	2017	ST80	vanB
529	79	m	Märkischer Kreis	2017	ST80	vanB
530	78	f	Märkischer Kreis	2018	ST80	vanB
531	63	m	Märkischer Kreis	2018	ST80	vanB
532	70	m	Märkischer Kreis	2018	ST117	vanB
533	82	m	Märkischer Kreis	2018	ST612	vanA
534	54	f	Märkischer Kreis	2018	ST117	vanB
535	82	m	Märkischer Kreis	2018	ST117	vanB
536	56	f	Märkischer Kreis	2019	ST117	vanB
537	60	m	Märkischer Kreis	2019	ST117	vanB
538	66	m	Märkischer Kreis	2019	ST117	vanB
539	0	m	Märkischer Kreis	2019	ST117	vanB
540	77	m	Märkischer Kreis	2019	ST80	vanB
541	86	m	Märkischer Kreis	2019	ST80	vanA
542	78	m	Märkischer Kreis	2019	ST117	vanB
543	85	m	Märkischer Kreis	2019	ST117	vanB
544	78	m	Mülheim	2018	ST117	vanB
545	66	m	Mülheim	2019	ST117	vanB
546	0	f	Mülheim	2019	ST80	vanA
547	79	f	Mülheim	2019	ST117	vanB
548	63	m	Mülheim	2019	ST117	vanB
549	62	m	Mülheim	2019	ST117	vanB
550	67	m	Mülheim	2019	ST117	vanB
551	62	m	Mülheim	2019	ST80	vanA
552	97	m	Mülheim	2019	ST80	vanA
553	73	f	Mülheim	2019	ST117	vanB
554	64	m	Münster	2016	ST117	vanB
555	76	f	Münster	2016	ST203	vanA
556	81	f	Münster	2016	ST117	vanA
557	64	m	Münster	2017	ST262	vanB
558	58	m	Münster	2017	ST117	vanB
559	66	m	Münster	2017	ST117	vanB
560	50	m	Münster	2017	ST80	vanA
561	66	m	Münster	2017	ST203	vanA
562	66	m	Münster	2017	ST262	vanB
563	50	m	Münster	2017	ST80	vanA
564	64	m	Münster	2017	ST262	vanB
565	58	m	Münster	2017	ST117	vanB
566	66	m	Münster	2017	ST117	vanB
567	63	m	Münster	2017	ST203	vanA
568	58	m	Münster	2017	ST203	vanA
569	61	m	Münster	2017	ST262	vanB
570	72	f	Münster	2018	ST117	vanB
571	95	m	Münster	2018	ST117	vanB
572	89	f	Münster	2018	ST117	vanB
573	66	f	Münster	2018	ST117	vanB
574	80	m	Münster	2018	ST117	vanB
575	81	f	Münster	2018	ST80	vanB
576	61	f	Münster	2018	ST323	vanA
577	82	f	Münster	2018	ST117	vanB
578	52	m	Münster	2019	ST117	vanB
579	88	m	Münster	2019	ST80	vanB
580	35	f	Münster	2019	ST1299	vanA
581	81	m	Oberbergischer Kreis	2018	ST80	vanA
582	80	m	Oberbergischer Kreis	2018	ST80	vanA
583	85	m	Oberbergischer Kreis	2018	ST80	vanB
584	72	m	Oberbergischer Kreis	2019	ST1478	vanB
585	76	m	Oberbergischer Kreis	2019	ST117	vanB
586	63	m	Oberhausen	2017	ST117	vanB
587	81	f	Oberhausen	2017	ST203	vanA
588	87	f	Oberhausen	2018	ST117	vanB
589	69	m	Oberhausen	2018	ST117	vanB
590	82	m	Oberhausen	2018	ST117	vanB
591	66	f	Oberhausen	2018	ST117	vanB
592	69	m	Oberhausen	2018	ST117	vanB
593	87	m	Oberhausen	2018	ST117	vanB
594	71	f	Oberhausen	2018	ST80	vanB
595	73	f	Oberhausen	2018	ST117	vanB
596	83	f	Oberhausen	2018	ST117	vanB
597	75	f	Oberhausen	2018	ST117	vanB
598	70	m	Oberhausen	2018	ST117	vanB
599	87	m	Oberhausen	2018	ST117	vanB
600	65	m	Oberhausen	2018	ST117	vanB
601	63	f	Oberhausen	2019	ST80	vanB
602	80	m	Oberhausen	2019	ST117	vanB
603	71	f	Oberhausen	2019	ST117	vanB
604	84	f	Oberhausen	2019	ST117	vanB
605	65	m	Oberhausen	2019	ST117	vanB
606	81	m	Rhein-Erft-Kreis	2017	ST117	vanB
607	82	f	Rhein-Erft-Kreis	2018	ST117	vanB
608	78	m	Rhein-Erft-Kreis	2018	ST117	vanB
609	71	m	Rhein-Erft-Kreis	2018	ST117	vanB
610	76	m	Rhein-Erft-Kreis	2019	ST117	vanB
611	65	m	Rhein-Erft-Kreis	2019	ST117	vanB
612	60	m	Rhein-Erft-Kreis	2019	ST117	vanB
613	41	f	Rhein-Erft-Kreis	2019	ST117	vanB
614	79	m	Rheinisch-Bergischer Kreis	2017	ST117	vanB
615	81	m	Rheinisch-Bergischer Kreis	2019	ST78	vanA
616	82	f	Rheinisch-Bergischer Kreis	2019	ST117	vanB
617	82	f	Rhein-Kreis Neuss	2017	ST1325	vanA
618	68	m	Rhein-Kreis Neuss	2018	ST117	vanB
619	49	m	Rhein-Kreis Neuss	2018	ST117	vanB
620	89	m	Rhein-Kreis Neuss	2019	ST117	vanB
621	71	f	Rhein-Sieg-Kreis	2017	ST117	vanB
622	72	m	Rhein-Sieg-Kreis	2019	ST78	vanA
623	55	m	Rhein-Sieg-Kreis	2019	ST117	vanB
624	72	m	Rhein-Sieg-Kreis	2019	ST117	vanB
625	60	f	Rhein-Sieg-Kreis	2019	ST117	vanB
626	64	m	Solingen	2017	ST117	vanB
627	63	f	Solingen	2018	ST117	vanB
628	53	m	Städteregion Aachen	2016	ST203	vanA
629	65	m	Städteregion Aachen	2016	ST80	vanA
630	17	f	Städteregion Aachen	2016	ST117	vanA
631	65	m	Städteregion Aachen	2016	ST203	vanA
632	33	f	Städteregion Aachen	2016	ST1273	vanA
633	85	m	Städteregion Aachen	2016	ST17	vanA
634	69	f	Städteregion Aachen	2016	ST117	vanA
635	69	f	Städteregion Aachen	2016	ST17	vanB
636	69	f	Städteregion Aachen	2016	ST17	vanB
637	77	m	Städteregion Aachen	2016	ST203	vanA
638	69	f	Städteregion Aachen	2016	ST117	vanA
639	59	m	Städteregion Aachen	2017	ST203	vanA
640	81	f	Städteregion Aachen	2017	ST203	vanA
641	80	f	Städteregion Aachen	2017	ST117	vanA
642	58	m	Städteregion Aachen	2017	ST80	vanA
643	72	m	Städteregion Aachen	2017	ST80	vanA
644	73	m	Städteregion Aachen	2017	ST203	vanA
645	81	m	Städteregion Aachen	2017	ST117	vanB
646	64	m	Städteregion Aachen	2017	ST80	vanA
647	66	m	Städteregion Aachen	2017	ST80	vanA
648	52	m	Städteregion Aachen	2017	ST117	vanB
649	69	f	Städteregion Aachen	2017	ST117	vanA
650	59	m	Städteregion Aachen	2017	ST80	vanA
651	80	m	Städteregion Aachen	2017	ST117	vanB
652	33	m	Städteregion Aachen	2017	ST117	vanA
653	89	f	Städteregion Aachen	2017	ST80	vanA
654	57	m	Städteregion Aachen	2017	ST203	vanA
655	80	m	Städteregion Aachen	2017	ST117	vanB
656	88	f	Städteregion Aachen	2017	ST117	vanA
657	57	m	Städteregion Aachen	2017	ST203	vanA
658	39	f	Städteregion Aachen	2017	ST17	vanA
659	68	f	Städteregion Aachen	2017	ST80	vanA
660	84	m	Städteregion Aachen	2017	ST117	vanB
661	56	f	Städteregion Aachen	2017	ST117	vanB
662	41	m	Städteregion Aachen	2017	ST203	vanA
663	62	m	Städteregion Aachen	2017	ST117	vanB
664	32	f	Städteregion Aachen	2017	ST117	vanB
665	62	m	Städteregion Aachen	2018	ST117	vanB
666	30	f	Städteregion Aachen	2018	ST80	vanA
667	75	m	Städteregion Aachen	2018	ST117	vanB
668	69	m	Städteregion Aachen	2018	ST117	vanA
669	42	m	Städteregion Aachen	2018	ST117	vanB
670	78	f	Städteregion Aachen	2018	ST80	vanA
671	81	f	Städteregion Aachen	2018	ST117	vanB
672	62	m	Städteregion Aachen	2018	ST80	vanA
673	76	m	Städteregion Aachen	2018	ST80	vanA
674	37	m	Städteregion Aachen	2018	ST80	vanA
675	73	f	Städteregion Aachen	2018	ST117	vanA
676	52	m	Städteregion Aachen	2018	ST117	vanB
677	59	f	Städteregion Aachen	2018	ST203	vanA
678	54	m	Städteregion Aachen	2018	ST117	vanB
679	64	m	Städteregion Aachen	2018	ST117	vanA
680	60	m	Städteregion Aachen	2018	ST117	vanB
681	69	m	Städteregion Aachen	2018	ST117	vanB
682	29	f	Städteregion Aachen	2018	ST117	vanB
683	74	m	Städteregion Aachen	2018	ST117	vanB
684	3	m	Städteregion Aachen	2018	ST192	vanA
685	60	m	Städteregion Aachen	2018	ST117	vanB
686	74	m	Städteregion Aachen	2018	ST117	vanB
687	69	m	Städteregion Aachen	2018	ST80	vanB
688	84	m	Städteregion Aachen	2018	ST80	vanA
689	68	m	Städteregion Aachen	2018	ST117	vanB
690	64	f	Städteregion Aachen	2018	ST117	vanB
691	76	f	Städteregion Aachen	2018	ST117	vanB
692	77	m	Städteregion Aachen	2018	ST117	vanB
693	83	m	Städteregion Aachen	2018	ST80	vanA
694	82	m	Städteregion Aachen	2018	ST612	vanA
695	71	m	Städteregion Aachen	2018	ST80	vanA
696	84	f	Städteregion Aachen	2018	ST612	vanA
697	64	m	Städteregion Aachen	2018	ST117	vanB
698	57	m	Städteregion Aachen	2019	ST612	vanA
699	56	f	Städteregion Aachen	2019	ST117	vanB
700	54	f	Städteregion Aachen	2019	ST117	vanB
701	71	m	Städteregion Aachen	2019	ST80	vanA
702	79	m	Städteregion Aachen	2019	ST117	vanA
703	83	m	Städteregion Aachen	2019	ST80	vanA
704	61	f	Städteregion Aachen	2019	ST117	vanB
705	69	f	Städteregion Aachen	2019	ST80	vanA
706	69	f	Städteregion Aachen	2019	ST117	vanB
707	72	f	Städteregion Aachen	2019	ST117	vanB
708	18	f	Städteregion Aachen	2019	ST117	vanB
709	70	m	Städteregion Aachen	2019	ST117	vanB
710	71	m	Städteregion Aachen	2019	ST117	vanB
711	75	f	Städteregion Aachen	2019	ST117	vanB
712	84	m	Städteregion Aachen	2019	ST80	vanA
713	55	f	Städteregion Aachen	2019	ST80	vanA
714	93	f	Städteregion Aachen	2019	ST80	vanA
715	64	m	Städteregion Aachen	2019	ST117	vanB
716	68	m	Städteregion Aachen	2019	ST117	vanB
717	43	m	Städteregion Aachen	2019	ST117	vanB
718	71	f	Städteregion Aachen	2019	ST80	vanA
719	64	m	Städteregion Aachen	2019	ST117	vanB
720	40	f	Städteregion Aachen	2019	ST117	vanB
721	77	f	Städteregion Aachen	2019	ST117	vanA
722	88	m	Städteregion Aachen	2019	ST80	vanA
723	58	m	Städteregion Aachen	2019	ST117	vanB
724	78	f	Städteregion Aachen	2019	ST117	vanB
725	56	f	Städteregion Aachen	2019	ST117	vanB
726	60	f	Städteregion Aachen	2019	ST80	vanA
727	79	m	Städteregion Aachen	2019	ST80	vanA
728	70	f	Städteregion Aachen	2019	ST80	vanA
729	75	f	Städteregion Aachen	2019	ST80	vanA
730	73	m	Städteregion Aachen	2019	ST117	vanB
731	65	f	Städteregion Aachen	2019	ST117	vanB
732	77	f	Städteregion Aachen	2019	ST117	vanB
733	71	f	Städteregion Aachen	2019	ST117	vanA
734	48	f	Städteregion Aachen	2019	ST117	vanB
735	69	f	Städteregion Aachen	2019	ST192	vanB
736	78	f	Städteregion Aachen	2019	ST80	vanA
737	81	m	Wuppertal	2016	ST117	vanA
738	81	m	Wuppertal	2016	ST117	vanA
739	72	m	Wuppertal	2017	ST117	vanB
740	60	m	Wuppertal	2017	ST117	vanB
741	83	m	Wuppertal	2017	ST117	vanB
742	74	m	Wuppertal	2017	ST117	vanB
743	91	m	Wuppertal	2018	ST78	vanA
744	79	f	Wuppertal	2018	ST117	vanB
745	59	f	Wuppertal	2018	ST117	vanB
746	60	m	Wuppertal	2018	ST117	vanB
747	81	m	Wuppertal	2018	ST78	vanB
748	80	m	Wuppertal	2018	ST117	vanB
749	73	f	Wuppertal	2018	ST117	vanB
750	80	m	Wuppertal	2019	ST203	vanA
751	73	f	Wuppertal	2019	ST80	vanA
752	88	f	Wuppertal	2019	ST203	vanA
753	85	f	Wuppertal	2019	ST117	vanA
754	56	f	Wuppertal	2019	ST117	vanB
755	76	m	Wuppertal	2019	ST612	vanA
